# Supplementary material for: Quantitative contributions of TNF receptor superfamily members to CD8+ T‐cell responses
Source: Mol Syst Biol. 2021 Nov 22;17(11):e10560. doi: 10.15252/msb.202110560 (PMC8607805; doi:10.15252/msb.202110560)
Supplement: Supplementary file 2 — Source Data for Appendix [file MSB-17-e10560-s003.zip]

Archive with 12 entries (10 files):
- Fig 2 S1 S3/
- __MACOSX/._Fig 2 S1 S3
- Fig 2 S1 S3/OX40-GITR_Source_data.xlsx
- __MACOSX/Fig 2 S1 S3/._OX40-GITR_Source_data.xlsx
- Fig 2 S1 S3/4-1BB_Source_data.xlsx
- __MACOSX/Fig 2 S1 S3/._4-1BB_Source_data.xlsx
- Fig 2 S1 S3/CD27_Source_data.xlsx
- __MACOSX/Fig 2 S1 S3/._CD27_Source_data.xlsx
- Fig 3 5 S4 S5 S9/
- __MACOSX/._Fig 3 5 S4 S5 S9
- Fig 3 5 S4 S5 S9/TNFRSF 16+8h cytokines.xlsx
- __MACOSX/Fig 3 5 S4 S5 S9/._TNFRSF 16+8h cytokines.xlsx
