# Supplementary material for: Quantitative contributions of TNF receptor superfamily members to CD8+ T‐cell responses
Source: Mol Syst Biol. 2021 Nov 22;17(11):e10560. doi: 10.15252/msb.202110560 (PMC8607805; doi:10.15252/msb.202110560)
Supplement: Supplementary file 2 — Source Data for Appendix [file MSB-17-e10560-s003.zip › Fig 2 S1 S3/OX40-GITR_Source_data.xlsx]

## Sheet: 2018_08_16
	IFNg	[pg/mL]
	4h	ng GITRL/well		ng OX40L/well					8h	ng GITRL/well		ng OX40L/well					16h	ng GITRL/well		ng OX40L/well					24h	ng GITRL/well		ng OX40L/well
ng pMHC/well	0	250	500	250	500				0	250	500	250	500				0	250	500	250	500				0	250	500	250	500
0	42.1145	41.2723	16.4175	20.9366	18.1556				105.846	57.8486	35.6582	30.8503	22.1591				55.2367	82.0564	44.906	48.5012	43.7076				80.148	103.022	56.7322	55.0428	48.2852
1.95312	10.4015	11.0294	-13.9992	-14.8683	-19.5612				51.7113	22.5289	16.0567	4.59168	2.74248				43.9968	61.384	37.416	38.3148	37.1164				93.5932	107.076	50.6503	43.5548	37.8109
3.90625	13.3	3.03414	2.16509	-19.2135	-15.3897				53.3913	24.3781	46.5685	23.8234	6.81072				53.7178	79.6596	48.8008	36.2176	49.4				59.5111	78.6944	79.0322	68.558	57.07
7.8125	13.1295	24.5866	25.108	-9.8278	-3.39683				62.7248	88.1755	94.2779	41.7606	26.0424				82.8806	133.288	108.421	56.2908	41.3108				74.8324	149.987	167.895	99.9808	104.035
15.625	24.212	53.0914	61.6081	13.9842	16.4175				118.912	194.874	284.006	164.178	109.811				147.89	269.007	294.772	115.911	90.1456				141.746	556.795	438.874	327.712	235.133
31.25	91.048	111.665	154.944	64.5629	74.4701				249.395	413.08	590.788	272.726	276.054				341.094	926.03	775.63	327.429	402.029				441.919	1374.8	1595.44	894.337	686.54
62.5	291.556	255.059	350.828	269.485	211.606				499.533	787.543	1174.03	735.58	792.166				770.031	1819.44	1976.43	1463.21	1106.09				938.767	2490.14	2575.63	1788.37	1777.89
125	517.298	540.455	710.615	469.714	428.695				876.793	1255.39	1520.75	1113.74	1269.26				1373.95	2675.39	3307.25	2314.68	2273.03				1717.97	3452.43	4168.73	2767.88	2772.27
250	589.078	668.726	883.903	629.967	715.481				1025.38	1614.88	2139.86	1530.74	1746.35				1716.31	3193.7	3662.28	2839.57	2949.53				2166.66	3745.37	4716.1	3414.92	3485.2
500	567.596	889.465	970.113	742.943	814.205				1006.15	1760.22	2013.38	1578.08	1612.1				1824.76	3396.83	3930.72	3099.03	3199.99				2126.95	3762.6	4372.47	3314.57	3206.11
1000	499.055	712.7	744.508	604.764	795.26				1054.69	1434.39	1620.24	1448.82	1579.56				1834.78	3573	3815.97	2902.49	3122.1				2133.52	3593.32	4175.83	3056.43	3040.21
2000	493.257	536.283	665.25	560.443	714.265				961.541	1255.02	1427.18	1101.17	1328.43				2086.61	3695.23	4330.38	3321.93	3531.35				2565.64	3291.59	3725.77	2798.97	2833.09
	GITR	gMFI
	4h	ng GITRL/well		ng OX40L/well					8h	ng GITRL/well		ng OX40L/well					16h	ng GITRL/well		ng OX40L/well					24h	ng GITRL/well		ng OX40L/well
ng pMHC/well	0	250	500	250	500				0	250	500	250	500				0	250	500	250	500				0	250	500	250	500
0	71.3			71.4	72.3				76.4	58.2	48.7	76.2	73.5				53.7	41.6	37.1	54.1	54.7				47	36.6	33.9	47.7	46.1
1.95312	72.2			76.2	73.2				74.8	61.2	50.7	77.5	76.5				52.5	43.1	39	57.6	54.7				50.9	38.9	36.9	53.9	52.3
3.90625	72.8			74.1	75.1				77.3	60.4	52.3	77.3	77.9				52.6	45.4	40.6	55.4	58.1				45.9	39	40.8	57.2	55.3
7.8125	71.9			75.8	75.4				80.3	66.8	55.8	81.5	81				60.3	52.8	45.7	60.8	59.8				50	46.5	45.9	70.5	71.7
15.625	74.3			77.6	77.2				89.1	75.4	63.2	92.2	85.6				70	60.4	59.9	72.2	69.6				60.9	69.2	56.8	108	95.9
31.25	80.2			80.1	79.1				101	82	66.9	98.5	101				101	89.5	74.9	96.3	104				110	108	85.2	195	160
62.5	84.8			80.7	80.5				131	89.4	71.3	122	120				174	118	95.7	195	157				206	134	97.1	280	275
125	86.5			85.4	81.4				152	101	76.5	145	136				244	139	111	258	228				312	157	107	348	336
250	89.8			86	86.3				160	98.5	79.8	162	157				245	158	110	297	296				316	157	115	394	414
500	89.3			84	87.2				172	101	78.2	174	174				249	158	117	318	297				311	146	104	363	396
1000	89.6		17.6	89	89				174	96.5	76.9	181	175				264	152	106	315	302				330	140	102	355	378
2000	91.5		52	88.5	84.4				177	101	78.6	183	171				254	140	108	310	301				346	144	100	325	357
	OX40	gMFI
	4h	ng GITRL/well		ng OX40L/well					8h	ng GITRL/well		ng OX40L/well					16h	ng GITRL/well		ng OX40L/well					24h	ng GITRL/well		ng OX40L/well
ng pMHC/well	0	250	500	250	500				0	250	500	250	500				0	250	500	250	500				0	250	500	250	500
0	117			123	115				117	119	123	114	114				114	105	107	108	105				105	106	105	102	99.2
1.95312	122			126	118				122	125	123	115	113				116	112	112	114	109				110	110	108	105	104
3.90625	118			122	119				118	124	123	115	118				117	114	115	108	111				103	109	119	105	103
7.8125	119			125	118				119	129	130	120	118				117	123	122	113	110				106	117	126	107	114
15.625	130			141	119				130	140	136	128	120				127	131	141	117	115				113	142	140	131	126
31.25	134			127	120				134	144	141	131	128				140	154	152	130	132				142	169	174	158	151
62.5	152			130	121				152	150	152	141	135				168	175	170	157	147				175	189	189	182	179
125	162			137	135				162	159	161	146	144				186	184	187	168	163				200	204	201	194	192
250	166			136	134				166	163	163	153	150				189	193	184	176	172				207	206	205	200	201
500	165			131	138				165	166	165	153	152				192	192	192	175	173				204	209	207	198	201
1000	170		142	143	138				170	164	167	156	145				199	192	191	178	174				203	211	205	194	198
2000	173		149	144	139				173	172	168	154	152				197	193	189	179	178				212	212	211	189	194

## Sheet: 2018_11_21
	IFNg
	4h	ng OX40L/well			ng GITRL/well				8h	ng OX40L/well			ng GITRL/well				16h	ng OX40L/well			ng GITRL/well				24h	ng OX40L/well			ng GITRL/well
ng pMHC/well	500	250	125	63	500	250	125	0	500	250	125	63	500	250	125	0	500	250	125	63	500	250	125	0	500	250	125	63	500	250	125	0
0	33.26	32.3278	35.6835	35.4971	40.9036	65.1395	40.4297	26.2067	36.6992	35.4543	37.7664	37.9442	47.5481	63.0211	33.5692	49.2982	35.5024	35.5024	18.99	27.7318	48.9621	100.72	43.3625	33.7302	19.2352	19.6787	29.1411	25.1491	34.168	51.6143	44.3999	70.4813
1.95312	29.1585	25.2435	31.5821	22.8199	25.6163	41.8357	25.7047	33.0672	36.8771	35.6322	27.9846	37.5885	35.9879	39.7227	26.5414	29.888	6.50156	5.80776	-5.29304	2.06124	5.11396	52.8474	16.2438	18.3184	15.5389	6.81575	12.2862	7.70285	12.434	26.1841	18.9112	46.0299
3.90625	23.1927	23.5656	25.6163	19.4641	23.1927	32.5142	20.6848	23.3621	28.5181	25.8504	33.498	35.0986	40.612	31.8973	29.888	33.2346	5.80776	0.53488	1.78372	9.97056	21.6264	67.556	20.3931	16.6883	15.6867	9.0335	9.77275	12.2862	26.1841	29.7325	25.5797	51.6612
7.8125	14.2441	25.9892	25.9892	14.8034	30.0906	37.3614	35.2425	25.7047	38.6556	41.3233	35.9879	45.236	40.9676	49.5044	33.7366	36.5812	15.6597	25.3729	45.0768	74.0777	66.5846	94.7529	54.9213	22.6159	19.9744	25.4448	25.5927	29.7325	33.8723	52.9449	31.3591	48.6974
15.625	31.2092	21.7013	28.5992	26.1756	37.5478	46.31	41.7684	30.3899	70	69.7793	58.5748	65.5109	65.3331	64.4438	64.1906	42.7724	104.05	144.013	190.22	255.992	221.024	199.1	138.5	65.8874	64.6251	95.2301	130.714	145.351	127.314	162.502	134.648	89.4496
31.25	53.5808	56.5637	57.4958	53.5808	61.4109	60.1059	60.342	45.7843	118.51	135.228	105.349	112.641	112.463	120.289	108.7	97.8239	347.851	320.932	408.767	511.727	352.985	368.11	245.345	148.281	220.163	265.997	339.33	418.282	245.741	307.838	253.792	177.919
62.5	103.917	115.103	109.323	90.6804	103.171	127.594	99.4972	104.852	242.472	273.062	248.341	190.717	211.704	195.697	191.027	199.393	536.842	614.548	639.941	641.606	581.939	604.28	444.957	337.223	519.855	676.872	678.498	695.501	570.272	516.307	527.796	364.194
125	182.404	190.607	180.726	172.896	199.928	182.031	146.35	174.126	480.969	379.06	382.44	357.363	390.443	363.232	310.333	367.393	662.281	723.197	673.937	717.785	709.182	707.517	555.655	507.938	730.542	780.515	780.367	745.622	720.488	715.165	611.375	568.4
250	219.69	213.351	256.044	195.454	288.669	224.351	204.078	196.214	439.352	457.848	421.389	412.496	477.767	474.032	424.954	422.444	721.809	731.939	712.79	745.537	729.025	785.5	676.727	599.668	787.76	805.058	834.628	847.195	804.91	772.087	769.938	631.38
500	245.977	238.892	226.774	203.657	275.246	236.469	211.274	201.401	492.529	459.449	436.328	449.667	522.23	477.945	463.105	444.866	689.34	715.01	766.768	787.443	804.372	837.952	723.851	646.199	776.375	855.918	870.26	883.566	868.486	861.093	774.977	671.688
1000	250.078	241.129	241.502	235.35	277.483	253.247	224.66	216.126	495.552	489.327	508.358	468.697	504.445	488.794	489.878	473.48	712.651	752.337	791.744	827.544	827.683	840.172	792.759	688.582	807.276	874.4	901.308	893.62	911.658	898.351	850.702	787.424
2000	259.027	242.248	261.077	250.824	326.514	309.922	236.541	239.887	518.673	491.106	525.075	499.643	518.851	538.948	512.133	518.157	781.615	768.988	835.176	881.661	821.855	878.747	846.108	815.284	866.12	868.042	954.239	873.66	928.66	977.008	905.236	855.888
	GITR	gMFI
	4h	ng OX40L/well			ng GITRL/well				8h	ng OX40L/well			ng GITRL/well				16h	ng OX40L/well			ng GITRL/well				24h	ng OX40L/well			ng GITRL/well
ng pMHC/well	500	250	125	63	500	250	125	0	500	250	125	63	500	250	125	0	500	250	125	63	500	250	125	0	500	250	125	63	500	250	125	0
0
1.95312					42	48.1	50.1	62.7					38.2	47.2	46.1	60.6					35.7	42.3	40.5	52.6					32.2	36	38.4	46.1
3.90625
7.8125					43.5	48	50.4	59.5					41.6	50.2	51.6	65.7					49.7	50.7	52.9	55					40.6	46.4	45	49.9
15.625
31.25					45	51.2	53.5	67.5					53.5	67.2	81.1	114					90.8	125	129	178					78.9	118	138	173
62.5
125					46.3	54.6	54.2	78.7					81.4	112	122	213					193	285	306	603					206	344	384	882
250
500					42.7	49.3	54.6	82.7					72.3	102	131	233					154	234	303	602					195	323	416	874
1000
2000					46.8	52.4	59.9	83.4					82.2	111	143	232					156	233	321	589					214	296	451	827
	OX40	gMFI
	4h	ng OX40L/well			ng GITRL/well				8h	ng OX40L/well			ng GITRL/well				16h	ng OX40L/well			ng GITRL/well				24h	ng OX40L/well			ng GITRL/well
ng pMHC/well	500	250	125	63	500	250	125	0	500	250	125	63	500	250	125	0	500	250	125	63	500	250	125	0	500	250	125	63	500	250	125	0
0	15.6	14.5	14.9	16.8	18.4	18.1	17.6	18.5	14.8	14.5	15.7	21	18.1	17.9	18	18.7	13	14	13.8	14.3	15.8	15.8	15.8	16.4	13.4	12.9	13.8	14.2	14.9	14.2	16.9	14.5
1.95312	14.9	14.7	15.4	15.9	17.4	17.6	17.8	17.8	14.5	15	14.8	20	19	19.8	18.4	18.4	13.3	13.9	14.4	15.1	16.3	17	15.7	16.3	13.5	13.2	13.5	14.9	14.9	14.6	15.3	14.4
3.90625	14.6	14.9	15.5	15.9	18.2	18.3	17.7	18	14.9	15.5	16	18.9	19.7	22.7	21.6	18.2	14.2	14.7	15.3	16.9	18.6	17.9	16.8	16.5	14.1	13.6	14.6	15.3	17.1	16.1	15.8	15.7
7.8125	15	14.8	15.3	16.6	18.2	17.3	17.8	17.3	16	16.2	16.2	17.9	20.3	21.3	19.8	19.5	15.4	16.1	18.3	18.5	24.9	21.3	21.2	16.6	14.5	15.4	16.3	16.9	19	18.8	16.9	15.5
15.625	15.9	15.3	15.9	16.8	19.5	19.1	19	18.6	17	19.2	19.9	30.5	24.2	26.3	27.3	21.3	19.3	27.1	31.8	39.9	39.6	32.1	30.2	25.8	18.6	21.2	26.5	30.4	28.4	33.3	28.8	21.9
31.25	16.8	16.9	17.3	18.1	20.3	19.6	20.8	19.3	21.4	25.5	25.6	30	29.3	33.4	37.9	38.5	37.4	46.4	57.7	77.6	62.3	66.5	60.8	56.8	30.7	37.8	49.8	79.6	45.5	62	60.8	47.2
62.5	17.8	18.4	18.7	20.6	22.7	23.7	23.3	24.3	28.8	35.3	36.6	42.2	54	51.1	57.7	69.3	53.7	72.6	84.3	98.9	135	156	154	191	62.4	89.2	102	136	145	172	215	182
125	18.5	18.1	19.2	20.9	24.5	26.1	24.3	25.7	37.1	37.1	41.9	51.3	73.7	77.8	69.1	77	69.8	82.3	86.9	108	205	210	195	223	94.2	107	115	163	228	259	245	302
250	17.9	18.1	18.6	19.6	25.5	25.7	25.9	25.7	34.9	37.6	40.2	46	87.7	80.8	75.1	75.7	64.8	73.4	84.7	87.2	209	200	200	229	99.1	97	114	143	264	280	272	308
500	17.1	18.3	19.1	20.9	24.4	25.6	25.3	25.1	34	36.9	41.5	46.4	77.7	77	79.7	78.2	60.1	70.9	87.2	97	186	199	201	212	94.6	94.4	116	146	240	258	274	380
1000	17	17.9	18.8	20	25.4	25.9	25.6	25.2	34.9	36.3	41.4	52.3	80.8	83.1	79.6	81	58	70.3	87.1	101	181	188	199	221	92.3	91	116	136	258	268	264	311
2000	17.4	18.1	18.9	21	25.1	24.7	25.1	25.2	34.8	36.8	39.9	49.9	74.7	81	74.7	75.8	57.8	67.7	83.3	104	175	190	183	204	93.2	99	107	193	236	242	251	280

## Sheet: 2020_02_21
	IFNg
	4h	ng OX40L/well			ng GITRL/well				8h	ng OX40L/well			ng GITRL/well				16h	ng OX40L/well			ng GITRL/well				24h	ng OX40L/well			ng GITRL/well
ng pMHC/well	500	250	125	63	500	250	125	0	500	250	125	63	500	250	125	0	500	250	125	63	500	250	125	0	500	250	125	63	500	250	125	0
0	5.14105	7.72095	7.33075	-0.37821	7.52975	7.91218	10.3995	9.92099	-1.97195	0.145014	0.73718	3.67837	0.337528	-2.93379	-1.87575	-2.06815	-1.37523	0.65922	5.15652	2.27972	4.1856	4.32123	-0.15456	-3.00279	8.8702	11.9425	3.71812	0.26596	6.1213	7.0915	6.283	6.7681
1.95312	-1.15289	9.34686	0.635776	-2.40585	3.99538	-4.29322	-0.39094	-4.00792	-0.14374	3.41916	0.432971	2.05553	3.41916	2.64851	6.98562	-1.58714	-2.46027	7.44072	4.43732	5.73188	-0.29019	3.10056	12.7303	2.55804	13.8829	14.8531	6.1634	7.17028	10.0021	18.2488	34.4188	10.8106
3.90625	-1.34334	10.4953	1.34563	-1.08793	1.99186	-1.62899	4.66362	-4.57849	10.266	14.3225	7.73666	14.6397	17.126	20.8029	23.3209	6.59988	17.7486	23.4451	16.8076	13.4992	8.52576	34.9736	62.0996	25.4795	26.6572	31.6699	10.1909	22.2735	30.6997	30.538	87.4564	23.9083
7.8125	7.24297	14.9029	3.06977	0.432971	2.94569	4.75909	6.86066	-0.20041	27.974	28.459	26.1219	30.088	44.3071	54.2593	69.9252	25.9375	63.1846	53.8262	63.8432	45.2879	43.7896	98.1772	110.791	64.1341	70.3162	65.4652	69.0215	83.4055	133.541	187.549	214.876	122.869
15.625	15.7663	25.5742	13.015	11.2891	10.3995	15.7663	24.2255	16.0541	56.8983	56.5072	63.1002	79.6486	93.845	92.364	105.714	89.3052	120.692	108.078	100.091	117.639	135.747	178.877	147.275	114.046	157.634	154.724	130.729	195.601	227.489	314.968	278.748	196.604
31.25	55.74	43.1798	24.1903	34.1575	22.204	24.7071	35.618	31.8464	74.4415	99.5769	81.8981	112.83	121.299	117.222	112.654	99.1813	163.822	162.059	134.181	155.326	178.063	177.25	165.043	134.119	189.004	208.893	197.758	226.958	347.47	315.453	278.748	193.693
62.5	34.5536	57.498	34.8698	39.8576	34.3601	36.2956	34.7471	38.3296	89.0093	78.1764	88.752	112.933	123.189	107.795	111.365	97.1052	197.73	182.539	149.428	153.168	213.327	157.312	157.99	124.489	214.553	253.199	209.697	231.273	289.581	304.134	268.399	199.029
125	50.3766	65.3272	46.7838	54.7346	43.4711	44.5396	44.3453	42.5972	89.7984	113.151	108.112	106.062	120.105	119.509	113.548	112.456	173.316	161.109	163.524	184.669	194.881	168.027	150.124	141.579	242.688	236.059	207.827	231.273	361.376	302.679	311.087	247.054
250	55.74	71.7076	49.7391	52.1855	59.3551	52.3255	52.9105	51.156	91.5744	105.02	104.012	125.456	117.719	117.62	108.29	127.072	187.964	174.13	172.586	171.292	182.132	181.318	175.758	166.128	270.986	247.863	216.026	214.444	334.534	318.364	256.756	259.829
500	63.7593	72.6907	49.9429	57.6923	62.4861	47.9427	49.8896	50.2792	100.467	114.739	118.782	130.696	129.364	121.1	121.498	117.918	179.555	188.778	161.223	176.182	197.594	186.065	167.62	139.409	263.386	254.169	211.135	217.177	347.147	298.151	281.981	270.339
1000	74.0677	97.9971	59.9367	67.4899	72.5923	66.3077	63.4654	54.0809	112.754	152.46	130.388	150.037	186.099	172.366	137.247	140.545	198.001	213.87	211.279	190.422	229.603	225.534	184.98	157.447	276.645	306.56	258.315	232.711	393.069	339.87	282.628	286.832
2000	80.373	93.1327	87.2171	70.758	84.1246	90.3574	92.736	79.0909	169.042	155.57	177.156	162.298	214.624	195.212	177.107	157.176	201.256	217.125	264.788	243.643	256.729	297.96	232.722	189.863	339.223	327.257	330.235	304.344	340.679	387.572	345.368	316.909
	GITR	gMFI
	4h	ng OX40L/well			ng GITRL/well				8h	ng OX40L/well			ng GITRL/well				16h	ng OX40L/well			ng GITRL/well				24h	ng OX40L/well			ng GITRL/well
ng pMHC/well	500	250	125	63	500	250	125	0	500	250	125	63	500	250	125	0	500	250	125	63	500	250	125	0	500	250	125	63	500	250	125	0
0
1.95312					37.9	41	47	57.9					35.3	36.8	44.5	56.2					29.4	31.1	37.9	45.9					27.2	29	36.9	41.9
3.90625
7.8125					39.4	42	47.8						38.1	42.6	50.5						33.3	37.6	45						34.3	39.6	53.1
15.625								61								69.6								66.7								68
31.25					40.5	43	48.8						41.4	48	56.9						41.2	44.3	55.6						42.8	47.5	61.5
62.5
125					42.6	44.5	49.3	63.9					47.9	55.5	65.6	85.4					47.4	50.6	60.8	87.3					50.1	56.1	71.5	91.1
250
500					47.8	50.4	54						61.3	68.3	74						67.1	73.6	82.7						62.5	75	87.7
1000								64.9								87.2								99.5								108
2000					51.3	53.1	55.6						71.2	79.5	81.2						78.7	93.3	94.9						73.1	86.7	102
	OX40	gMFI
	4h	ng OX40L/well			ng GITRL/well				8h	ng OX40L/well			ng GITRL/well				16h	ng OX40L/well			ng GITRL/well				24h	ng OX40L/well			ng GITRL/well
ng pMHC/well	500	250	125	63	500	250	125	0	500	250	125	63	500	250	125	0	500	250	125	63	500	250	125	0	500	250	125	63	500	250	125	0
0
1.95312	30.9	31.1	30.7	31.1					28.5	28.8	28.6	28.7					27.4	27.9	27.4	27.1					26.7	27	26.3	26.3
3.90625								30.5								28.7								28.3								26.5
7.8125	31.3	31.1	31.6	31.3					29.9	29.6	30	29.9					30.9	30.8	31	30.2					30.1	29.6	30.5	30.2
15.625
31.25	31.1	31.7	31.3	32				31.5	30.5	30.8	31	31.5				31.6	34.1	33.6	34.3	34.6				32.9	34	34	34.6	34.9				34.4
62.5
125	31.6	31.7	31.4	31.9					31.1	31.2	31.7	32.4					34.9	34.3	34.5	35.9					35.5	36.6	35.8	36.5
250								31.2								32								34.6								36.3
500	31.4	31.9	31.5	31.9					31.7	31.5	32	32.4					34.9	35.5	35.3	36.7					35.8	35.6	36.8	38.5
1000
2000	31.7	32.6	32.1	32.5				32	32	31.8	32.3	33.6				32.4	35.8	36.8	37.1	37.4				36	37.1	36.9	37.4	37.9				36.1
