# Supplementary material for: Quantitative contributions of TNF receptor superfamily members to CD8+ T‐cell responses
Source: Mol Syst Biol. 2021 Nov 22;17(11):e10560. doi: 10.15252/msb.202110560 (PMC8607805; doi:10.15252/msb.202110560)
Supplement: Supplementary file 2 — Source Data for Appendix [file MSB-17-e10560-s003.zip › Fig 2 S1 S3/4-1BB_Source_data.xlsx]

## Sheet: 4-1BB 2018_05_01
4-1BB	IFNg	[pg/mL]
	4h	ng 4-1BBL/well							8h	ng 4-1BBL/well							16h	ng 4-1BBL/well							24h	ng 4-1BBL/well
ng pMHC/well	0	54	81	122	184	276	413	620	0	54	81	122	184	276	413	620	0	54	81	122	184	276	413	620	0	54	81	122	184	276	413	620
0	25.0332	24.8886	18.9617	22.2866	23.7322	31.8275	18.9237	14.5746	25.1116	9.42161	19.3231	12.3159	13.0775	21.7603	22.073	21.1732	79.942	21.7404	43.1936	38.0289	38.6248	46.1732	37.9701	44.5637	52.413	57.0196	35.7417	47.3678	43.6386	52.6324	69.4397	42.4658
1.95312	11.4446	-8.79384	-9.51664	-6.0472	-13.4198	-7.92648	16.6741	16.0742	7.59365	-20.7397	-12.2093	-11.7523	2.2621	-6.72537	34.2206	23.1228	45.9745	19.9527	10.6166	13.0003	18.5622	43.9881	25.3823	16.9904	56.1422	24.7737	7.88296	14.4638	6.78616	21.2639	50.5579	75.7336
3.90625	15.2031	-5.3244	-4.02336	-4.31248	24.1658	17.9498	24.6225	15.0245	22.979	-8.24867	-13.4279	-2.61246	-0.02285	-6.26838	46.2182	45.6183	44.584	18.7608	12.603	7.637	17.9663	34.8507	52.9556	70.9382	48.6839	15.7799	15.3412	15.1218	26.7479	23.8962	121.889	143.768
7.8125	60.8841	28.3581	19.1062	15.9259	22.4311	31.2493	55.8163	63.4648	108.588	31.3571	51.617	80.7121	97.316	68.3733	178.042	204.737	100.6	44.9813	93.2508	64.2494	101.991	187.804	113.797	373.645	140.157	124.363	119.099	175.913	243.476	461.958	705.724	1190.36
15.625	138.368	105.409	83.8691	87.3386	106.565	84.4474	140.549	123.003	224.359	218.723	244.924	227.254	309.664	321.85	465.684	521.323	258.917	241.436	214.223	325.262	427.562	810.341	1031.21	1216.73	311.038	378.382	399.879	465.249	842.548	1122.45	2036.44	3112.39
31.25	284.663	282.35	271.219	268.183	257.052	259.943	285.42	270.273	571.062	575.937	614.172	686.529	690.794	683.177	774.622	955.486	487.154	470.667	504.634	652.82	752.537	1383.82	1680.98	2494.39	563.961	667.499	686.583	1009.92	1434.38	1963.26	3050.06	3646.48
62.5	421.85	371.543	378.049	363.448	395.396	392.071	399.248	443.189	779.754	800.776	924.468	888.823	977.631	997.434	1092.26	1297.72	582.104	562.438	644.874	748.366	931.71	1418.58	2097.28	3252.06	683.951	786.83	869.529	1297.28	1706.83	2429.4	3460.06	4505.15
125	429.801	349.426	388.312	358.678	405.804	425.031	505.576	506.926	672.209	762.998	837.183	885.776	1001.09	1081.52	1142.2	1425.79	554.692	536.417	596.009	718.371	879.865	1299.59	1972	2824.67	642.053	769.501	769.94	1151.41	1639.04	2330.69	3134.57	4747.01
250	349.281	335.114	357.377	359.401	366.339	405.515	430.891	481.431	659.109	700.847	775.184	893.24	879.683	992.864	1101.71	1372.25	614.88	539.992	574.556	695.925	876.886	1314.89	1878.79	2907.99	618.362	698.867	757.217	1097.22	1578.72	2542.37	2698.5	4529.42
500	354.485	332.368	349.86	344.8	371.833	388.746	443.939	482.631	657.586	697.496	823.016	841.448	815.704	974.737	1029.27	1305.37	653.217	692.746	689.568	781.538	964.089	1345.68	1992.98	2699.39	640.956	712.029	720.364	1019.57	1372.08	2236.14	3040.76	4347.2
1000	312.852	289.867	293.915	346.245	302.299	353.907	387.4	415.144	586.905	603.204	667.03	775.794	718.061	795.444	863.405	1224.38	629.38	661.759	729.097	803.587	842.918	1199.28	1598.56	2247.43	629.769	640.517	625.162	935.118	1059.06	2014.15	2537.55	4092.15
2000	338.873	298.252	303.6	315.743	328.754	330.633	350.507	365.204	199.834	688.052	659.566	723.849	753.554	787.219	803.717	1038.72	718.967	619.25	719.761	828.815	863.577	1112.47	1463.99	2142.83	598.181	628.891	658.285	873.258	1139.78	1675.24	2104.77	3408.51
	IL2	[pg/mL]
	4h	ng 4-1BBL/well							8h	ng 4-1BBL/well							16h	ng 4-1BBL/well							24h	ng 4-1BBL/well
ng pMHC/well	0	54	81	122	184	276	413	620	0	54	81	122	184	276	413	620	0	54	81	122	184	276	413	620	0	54	81	122	184	276	413	620
0	8.36394	3.90142	3.71057	5.4579	4.93859	3.6288	6.69686	12.2059	15.6344	7.25346	5.64515	3.25678	3.92993	6.99916	9.36509	19.204	14.2288	8.7486	11.6959	12.2486	10.3604	18.7882	7.37165	13.6098	18.0222	22.9919	20.4568	21.8982	14.6455	22.445	27.4533	37.71
1.95312	6.74458	4.52895	4.47435	6.93647	7.23813	3.41079	2.51762	2.25917	10.1449	3.59324	5.47616	4.82895	36.0159	4.49162	3.81111	2.64687	12.9854	4.55791	8.19598	27.1701	4.3737	15.0118	8.8631	6.28707	21.5005	6.01475	14.7448	14.993	11.0228	6.95651	8.59191	7.57502
3.90625	6.52536	5.51259	3.30183	4.47435	3.84688	2.9206	3.68167	2.48531	9.20757	9.23595	6.32168	8.35699	4.46352	3.70544	8.45297	6.8593	13.7683	15.5644	4.97237	1.74881	3.86714	7.82756	7.23607	10.2191	21.4508	16.8302	4.77586	4.62721	8.84051	8.44383	14.8985	16.0517
7.8125	12.3911	11.589	9.49199	10.0431	10.7879	13.7213	13.4499	16.404	23.5158	13.2539	11.1126	11.5401	26.268	20.7782	28.1626	27.829	20.2158	7.45915	9.62359	9.11702	7.82756	16.2091	12.5925	38.6614	21.6	8.59258	23.6881	11.7174	11.2709	23.4892	40.9042	71.5279
15.625	50.0622	48.8269	46.3926	38.2195	36.4016	32.0372	54.663	42.9721	52.4657	40.4293	42.1502	39.3451	49.2409	41.3646	93.2614	123.035	48.8173	30.4862	20.0777	27.4004	42.0466	85.7605	101.68	156.023	26.3242	20.7053	18.8171	18.6184	42.6677	53.9077	141.559	280.63
31.25	176.336	189.685	158.749	137.754	128.714	142.478	156.109	144.301	192.439	150.638	137.581	140.639	141.167	147.681	211.596	278.47	94.6056	82.8122	67.4724	76.5932	96.3102	200.636	236.315	537.461	45.5629	32.9453	29.6586	45.7127	66.8253	136.545	352.779	450.132
62.5	252.69	242.908	201.695	177.134	209.319	219.942	231.196	273.786	266.342	256.782	243.05	204.663	225.448	265.163	335.793	398.795	271.857	103.589	95.1124	101.562	112.343	209.716	358.281	789.744	45.463	42.1687	49.3589	69.1818	92.0983	215.023	501.997	763.025
125	217.076	191.623	198.207	160.758	183.476	220.669	275.177	301.321	214.244	209.978	174.481	180.127	216.327	245.598	329.463	413.937	84.7931	78.7123	76.409	80.601	87.6032	148.329	287.002	571.319	46.8612	42.7675	35.9349	51.3079	71.4892	231.779	417.555	850.193
250	197.213	173.842	159.804	167.396	164.002	198.456	234.296	258.168	192.251	177.798	193.905	183.318	188.577	233.047	285.251	357.276	93.1314	74.8427	75.6259	81.1998	79.4954	179.711	341.782	589.591	36.7823	47.2108	34.5395	43.566	72.844	222.235	358.351	784.066
500	182.462	190.495	162.839	149.245	194.768	198.065	218.914	261.961	180.757	174.297	174.885	183.69	176.801	231.161	264.51	338.528	95.527	109.901	93.7764	112.251	115.246	189.989	287.972	513.902	33.5929	58.8608	32.1981	44.3647	62.7664	221.359	365.319	781.694
1000	177.968	161.303	151.636	173.634	157.423	175.885	194.563	198.402	157.017	162.506	152.317	162.252	171.983	184.956	203.288	283.595	93.4539	85.6223	100.134	103.82	100.18	222.76	219.279	376.685	35.7356	34.4399	28.9119	44.7141	48.9093	224.555	306.694	649.106
2000	164.892	147.599	166.057	146.291	147.196	150.591	177.076	178.673	149.603	182.724	145.515	166.429	167.34	172.24	193.024	228.551	97.4159	86.4515	100.641	138.744	99.3047	152.798	180.601	309.608	33.0449	30.2063	56.759	49.6088	68.9812	127.82	189.744	444.311
	TNF	[pg/mL]
	4h	ng 4-1BBL/well							8h	ng 4-1BBL/well							16h	ng 4-1BBL/well							24h	ng 4-1BBL/well
ng pMHC/well	0	54	81	122	184	276	413	620	0	54	81	122	184	276	413	620	0	54	81	122	184	276	413	620	0	54	81	122	184	276	413	620
0	25.8282	24.3075	22.5807	23.0831	23.155	22.8677	15.8302	17.3622	21.2416	16.9749	16.2523	15.8012	15.5307	14.6303	16.5956	16.4999	22.903	20.9426	17.7564	17.8212	18.47	17.8861	12.0578	13.321	22.2104	18.7275	14.0711	16.1487	19.8208	18.231	12.3735	12.3735
1.95312	26.1189	22.0793	21.2933	21.5788	21.5074	21.436	19.1876	22.9555	19.0583	16.3426	16.3426	17.6986	17.2462	17.5175	27.1425	26.1657	20.2907	16.3969	16.1384	15.2346	16.3323	16.0738	11.4266	8.27495	19.5225	12.1953	9.92992	9.04498	9.24156	14.0711	15.6927	44.7882
3.90625	26.9199	25.2478	22.9395	22.8677	23.7306	23.3707	28.4151	25.2882	22.7024	26.0047	21.2416	25.1771	29.9771	22.3368	47.6767	46.2563	19.4446	19.3145	18.0806	17.4972	25.5942	37.0343	42.6904	59.0682	23.0084	19.4231	16.4459	15.0598	27.6097	35.5647	106.432	126.058
7.8125	83.6935	88.4453	71.4833	74.6251	66.1152	78.6563	99.2398	147.921	144.877	80.5366	99.3601	124.777	151.026	101.241	238.3	238.432	67.1205	52.2277	116.163	107.899	170.327	306.805	116.553	398.305	88.8434	139.788	144.596	263.203	362.648	697.447	842.239	1077.36
15.625	466.583	471.328	410.882	347.525	363.561	270.192	405.745	359.604	409.313	510.901	498.434	437.829	584.152	515.604	846.158	933.803	362.635	416.824	416.409	701.242	1032.89	1564.34	1614.33	1437.96	263.449	602.734	664.599	902.066	1449.13	1594.76	2319.64	2600.28
31.25	1229.62	1496.75	1278.9	1146.14	1006.61	1079.41	1168.6	1122.51	1224.51	1390.61	1356.99	1455.35	1358.59	1316.48	1735.37	1968.17	754.998	951.214	1130.87	1473.02	1721.16	2273.5	2190.1	2699.26	654.165	1145.03	1167.76	1765.94	2001.94	2387.85	2813.13	3032.31
62.5	1684.24	1672.63	1584.2	1409.64	1568.98	1572.39	1551.41	1738.62	1526.66	1714.58	1710.01	1690.06	1724.98	1763.81	2176.79	2391.43	1002.32	1114.14	1400.1	1664.04	1821	2280.81	2478.18	3073.94	917.022	1375.09	1474.35	1903.77	2056.16	2475.81	2940.39	3272.4
125	1612.19	1509.58	1513.7	1373.51	1494.45	1645.22	1849.59	1889.5	1362.49	1571.04	1530.04	1668.71	1688.05	1777.44	2362.51	2445.66	1017.2	1095.73	1289.1	1526.88	1776.77	2110.41	2258.73	2913.46	859.025	1355.05	1320.14	1696.12	2003.54	2471.81	2860.63	3328.2
250	1320.86	1339.28	1315.31	1376.22	1412.13	1387.07	1548.07	1697.75	1145.58	1392.46	1354.93	1521.85	1487.37	1635.28	2011.5	2228.76	1022.08	1068.51	1206.06	1466.33	1683.16	2164.49	2309.5	2794.79	778.271	1203.38	1250.79	1597.47	1995.32	2474.31	2653.9	3241.65
500	1187.42	1239.45	1114	1128.33	1306.88	1356.83	1416.53	1537.3	1072.37	1208.33	1222.98	1345.79	1313.09	1546.48	1903.82	2001.7	938.954	1053.18	1223.35	1380.33	1710.42	2086.92	2319.32	2694.4	685.15	1112.05	1071.32	1473.33	1871.64	2373.85	2699.61	3169.38
1000	985.176	990.038	913.545	974.854	979.061	1092.65	1136.44	1207.36	913.611	986.884	1025.49	1131.75	1192.24	1329.62	1600.33	1840.15	962.695	992.35	1156.47	1380.98	1513.64	1906.03	2090.73	2418	723.818	984.653	900.371	1376.28	1556.97	2321.12	2446.35	2975.72
2000	879.948	852.645	860.577	903.366	861.372	861.372	970.876	1025.31	868.566	1021.63	952.631	1016.14	1140.04	1199.19	1397.8	1677.21	1007.17	913.249	1021.65	1131.92	1296.71	1617.17	1929.19	2258.73	737.434	885.506	964.295	1348.78	1448.13	1888.57	2144.8	2574.31
	4-1BB	gMFI
	4h	ng 4-1BBL/well							8h	ng 4-1BBL/well							16h	ng 4-1BBL/well							24h	ng 4-1BBL/well
ng pMHC/well	0	54	81	122	184	276	413	620	0	54	81	122	184	276	413	620	0	54	81	122	184	276	413	620	0	54	81	122	184	276	413	620
0	19.5	20.3	19.1	18.7	19.2	19.2	19.3	19.6	17.5	17.6	17.8	17.9	17.9	17.9	17.5	18	18.5	17.3	17.3	16.8	17.4	17.5	16.9	16.8	17.3	17.6	16.9	17.2	16.8	17	16.9	17.7
1.95312	19.6	18.9	19.5	19	20.1	19.1	18.8	19.2	17.9	17.5	18.9	18.9	18.8	19.4	19	21.8	17.6	17.3	16.8	17	17.7	17.4	18.2	16.6	16.9	17.1	17.2	17.7	17.2	16.9	17.5	20.3
3.90625	19.4	19.1	19.2	20.2	19.1	18.5	20.1	19	19.2	19.4	19.4	20.1	20.3	20.9	21.9	24	17.8	18.2	17.6	17.7	17.8	19.1	19.2	19.6	17.3	18.4	18.4	18.1	19.1	18.4	21.5	22.8
7.8125	22.2	22.2	21.8	21.6	20.8	21.3	21	21.7	31.5	24.3	25	27.6	28.2	27.5	26.8	28.8	23.9	22.1	26.3	23.2	28.2	30.4	21.4	28	25.3	29.2	28.5	32.3	32.3	36.9	40.9	42.8
15.625	31.2	31.1	30.4	28.9	29.1	25	26	24.5	62.2	50	48.8	42.2	46.2	40.5	43.9	43.5	61.3	67.4	61.2	60.8	70.8	64.5	63.5	49.9	51.6	65.2	63.5	59.5	64.3	55.5	67	65.9
31.25	41.8	44.7	42.4	41.8	38.8	38.5	36.6	35.7	137	92.9	88.2	82.9	73.9	70	71	69.4	124	132	128	109	98.9	81.2	78	72.1	92.1	103	99.4	99.3	80.4	70.8	72.2	74.6
62.5	50.4	47.4	45.3	42.4	44.9	43.5	42.7	42.3	148	105	103	90.6	90.6	90.5	86.4	80.2	151	132	135	107	105	81.6	83.3	72.7	102	116	107	90.9	80.8	66.3	75	71.7
125	51.6	50.5	50	46.7	47	44.8	45.4	44.5	139	119	105	96.1	97.2	94.8	92.8	85.1	137	142	130	108	95.2	84.1	79.9	89.6	109	117	105	94.5	77	72.3	70.1	69.3
250	56.2	53	53.9	52.4	50.7	49	48	47.4	156	128	116	106	98.1	97.4	92.6	86.1	147	145	128	118	98.4	87	90.8	82.5	104	122	113	96.7	78.3	66.8	78.9	67.8
500	60.9	57.4	58.6	57.2	53.6	52.4	52	51.5	167	138	119	113	107	100	97.9	86.1	128	149	150	140	119	108	86.8	68.7	105	122	118	109	88.4	74	65.2	66.3
1000	63.9	62	60	57.9	56.9	56.4	54.8	54.1	159	131	132	117	108	99.2	93.3	87.4	146	155	154	148	128	108	93.9	79.3	113	126	115	112	102	72.6	68.4	60.6
2000	64.8	61.2	61.7	59.7	61.1	56.9	59.9	55.7	149	136	128	114	110	103	92.9	86.9	115	119	105	131	128	113	96.6	77.8	97.2	96.7	110	99.1	95.4	76.9	66.4	64.6

## Sheet: 4-1BB 2018_05_29
	IFNg	[pg/ml]
	4h	ng 4-1BBL/well							8h	ng 4-1BBL/well							16h	ng 4-1BBL/well							24h	ng 4-1BBL/well
ng pMHC/well	0	54	81	122	184	276	413	620	0	54	81	122	184	276	413	620	0	54	81	122	184	276	413	620	0	54	81	122	184	276	413	620
0	27.4096	9.41518	4.94848	11.7123	9.15994	7.6285	8.25593	7.71597	29.7994	21.5595	16.1563	5.485	1.02736	7.24104	5.15116	4.6112	39.4026	17.7353	19.8273	13.2524	15.6432	18.333	28.5962	41.5613	57.968	38.5532	34.4224	28.8459	32.5636	31.7374	53.2717	41.9795
1.95312	7.88374	1.37512	-0.6668	6.9904	3.92752	2.26846	4.20623	5.01617	14.6704	-1.13392	6.56564	6.97088	-1.40408	0.48704	5.82611	4.34122	50.0121	7.42458	5.78085	-2.58723	-0.34578	5.0337	34.0331	24.8321	52.598	24.5085	19.9646	10.8769	12.1161	18.5189	52.8535	37.7972
3.90625	15.0305	9.41518	-0.41156	2.90656	6.22468	9.28756	3.39629	4.07124	18.1825	1.4326	-1.9444	3.05356	-0.32344	7.10596	0.96647	0.69649	31.1839	12.3558	11.6086	-6.02412	3.83826	-5.27697	16.0493	11.4487	41.8579	31.3243	22.03	10.8769	11.9096	9.84418	34.4514	22.7409
7.8125	16.8171	22.4324	-1.3049	-1.04966	5.7142	2.5237	7.04102	3.39629	19.2632	18.1825	6.70072	8.99708	-0.5936	-0.32344	2.18138	1.37144	38.2072	0.25194	-2.13894	-5.27697	-3.78267	-3.33438	16.0493	8.93935	45.9887	25.1281	21.8235	13.7684	6.12646	7.98532	31.1055	14.7946
15.625	20.1353	2.90656	-6.79256	6.86278	12.0952	9.67042	8.6609	2.99132	12.3741	3.99912	1.16244	9.40232	-2.07948	2.64832	3.66627	8.39092	37.7589	6.67743	-4.82868	-2.4378	2.34396	-1.98951	15.631	14.3763	41.2383	14.5946	10.6703	6.95262	6.95262	10.4638	29.4326	23.5774
31.25	18.0933	-3.34682	7.50088	17.0724	10.1809	12.7333	9.33585	7.85096	9.40232	-0.05328	2.37816	1.70276	0.35196	1.56768	15.1404	19.5951	38.6555	4.28655	0.25194	13.7006	7.27515	22.0687	25.2503	24.4139	38.3467	21.8235	10.8769	14.8011	18.3123	20.9973	44.0707	35.7061
62.5	23.3258	13.8819	15.0305	22.3048	21.7943	26.3886	18.5152	13.2506	28.5837	11.8338	9.67248	16.9668	22.9103	25.747	54.0175	37.6838	38.9543	15.6432	14.5972	18.6318	27.2988	22.6664	85.0572	59.5452	50.7391	37.9336	26.5739	36.2813	43.5102	53.2176	107.223	115.17
125	43.8726	47.3183	54.3374	43.6173	48.9774	47.9564	52.5326	51.5877	74.9161	86.6681	80.8596	103.418	105.174	124.085	140.141	162.549	76.3118	75.8635	113.221	117.853	142.36	124.279	192.124	321.775	92.6667	108.57	107.124	180.446	204.818	239.93	389.529	1287.05
250	89.4329	84.4557	96.3244	112.022	101.557	93.5168	90.8698	89.6549	198.785	256.869	243.226	317.655	281.859	302.526	371.514	316.708	180.614	285.962	384.138	348.424	313.457	416.116	635.866	613.282	189.947	348.363	462.786	912.63	884.954	1012.18	1907.7	3641.68
500	171.11	148.138	186.679	170.472	172.513	146.479	150.67	134.877	389.112	379.522	423.963	494.475	446.656	465.703	571.569	521.758	310.319	595.432	560.913	755.919	582.88	582.282	1049.5	1366.1	421.065	1018.38	1296.59	1349.46	1597.1	2352.01	3025.63	5549.65
1000	138.822	127.591	112.787	147.755	134.61	138.056	177.938	188.468	363.852	360.205	421.531	526.489	470.16	502.039	616.116	730.587	314.503	491.578	564.201	754.425	709.297	920.591	1359.4	1792.27	427.468	788.293	1153.46	1477.72	1838.34	2189.46	3449.72	5780.51
2000	147.245	111.639	111.511	128.229	129.761	128.612	160.12	194.407	309.82	321.032	376.144	401.675	416.263	463.541	588.578	742.736	302.698	454.37	577.052	604.547	778.932	908.487	1575.21	1911.47	454.112	613.354	1024.37	1397.59	1750.98	2779.13	4036.08	6016.4
	IL-2	[pg/ml]
	4h	ng 4-1BBL/well							8h	ng 4-1BBL/well							16h	ng 4-1BBL/well							24h	ng 4-1BBL/well
ng pMHC/well	0	54	81	122	184	276	413	620	0	54	81	122	184	276	413	620	0	54	81	122	184	276	413	620	0	54	81	122	184	276	413	620
0	2.06021	-0.4158	3.04334	0.348848	-1.9087	-0.92557	1.03591	6.33514	5.77983	4.14624	3.05718	6.25176	4.07364	4.36405	2.16589	5.39999	19.9684	15.7136	11.4209	14.574	12.0667	41.5082	29.487	21.8319	11.0187	12.472	8.05616	5.09362	6.71463	5.14952	22.1964	24.5051
1.95312	0.93144	-1.36252	-1.47175	-2.01793	-1.50816	9.70673	2.12692	0.06178	3.56541	1.06057	3.85582	1.16948	2.36744	1.5688	5.39999	-0.60063	18.3349	12.4466	11.5349	13.3583	8.07785	7.96388	18.4296	17.093	9.95666	18.2853	5.98797	7.88847	3.75209	2.52236	18.3081	16.9715
3.90625	3.26181	7.70407	-0.7071	-2.12717	-1.83587	-0.85275	1.2697	1.46452	6.65108	9.91826	3.05718	4.72707	8.13946	4.07364	2.43865	1.58142	20.0444	12.5985	9.78736	8.76165	69.0882	10.3572	15.5134	14.0553	22.813	7.44129	5.20541	0.286478	1.34852	1.06904	20.2523	20.2523
7.8125	2.67922	0.74938	-2.27282	-3.07388	-1.07122	-1.50816	2.36071	0.29557	5.09009	4.32775	1.20578	3.12978	2.87567	0.588644	5.08826	-0.44477	18.7907	14.346	14.8779	11.3829	9.74937	9.52143	15.8779	20.1308	16.4407	6.04387	5.59669	6.77053	1.51621	2.57825	30.5806	19.8877
15.625	8.61437	0.74938	-1.50816	2.67922	1.7325	-0.16092	1.97107	2.7114	7.63123	3.4928	4.03733	0.225624	1.6414	2.44005	3.72449	4.23104	20.1583	12.4466	14.1941	11.079	9.17953	19.7025	18.9157	22.4395	19.9622	10.2361	7.05002	1.34852	1.7398	2.63415	19.5232	21.9534
31.25	4.53623	0.239612	-1.94511	-0.37939	1.07709	0.2032	3.4907	3.02312	5.81613	4.43666	4.94488	3.02088	1.06057	0.842758	4.62068	5.36102	18.6768	37.4813	13.8142	13.0924	13.5863	14.8399	19.1587	22.804	18.453	9.67717	6.93822	3.08133	4.64644	1.6839	25.2342	20.0093
62.5	4.60905	0.057552	0.38526	6.75736	7.70407	3.77158	3.91932	9.49131	6.21545	2.80307	9.26482	3.96473	4.10994	5.88874	13.4657	6.10135	18.2589	34.7461	16.1315	12.9404	13.1684	13.1684	30.9452	36.7776	9.84487	11.8572	9.45359	4.75824	4.14337	8.83872	33.9829	34.3474
125	19.3195	19.2103	16.9891	20.958	17.5353	26.8568	23.2849	22.5835	33.3693	22.987	18.776	18.6307	19.2116	26.5809	28.3893	25.7787	22.6276	30.9852	31.3651	27.1483	37.7473	36.6456	54.7611	99.5983	11.41	19.9063	18.6766	20.4094	22.0304	47.6871	140.426	323.42
250	54.894	59.664	70.9517	63.997	58.1711	49.5415	49.0018	42.3778	74.7536	81.288	82.849	82.4497	71.7043	69.4898	82.4338	67.9778	54.3864	74.2167	96.7062	72.0133	74.7106	126.262	207.013	236.662	21.695	45.3954	70.1018	102.299	137.793	257.916	786.859	1029.76
500	122.365	112.753	111.697	110.058	120.363	107.182	90.6164	79.2776	137.302	143.256	158.067	160.935	136.685	140.424	156.195	111.736	94.3129	124.172	127.363	155.247	151.144	178.762	298.632	496.693	40.8118	109.286	145.842	187.038	300.397	707.998	1317.86	1836.22
1000	119.598	130.886	124.623	112.607	114.646	120.982	138.465	124.945	163.585	160.644	154.291	167.215	147.14	167.832	188.068	174.664	92.8693	130.137	142.103	154.639	211.509	325.704	494.384	728.413	45.0041	109.789	177.704	230.526	366.076	823.929	1559.9	2033.92
2000	104.451	99.2074	99.3531	96.6586	107.036	96.5858	105.579	119.879	119.187	124.27	129.315	136.177	145.651	146.269	185.691	197.614	89.9062	106.355	126.718	137.772	188.146	260.021	509.816	936.681	40.4205	74.5736	117.782	180.946	339.693	756.126	1533.3	2052.26
	TNF	[pg/ml]
	4h	ng 4-1BBL/well							8h	ng 4-1BBL/well							16h	ng 4-1BBL/well							24h	ng 4-1BBL/well
ng pMHC/well	0	54	81	122	184	276	413	620	0	54	81	122	184	276	413	620	0	54	81	122	184	276	413	620	0	54	81	122	184	276	413	620
0	7.1827	2.82602	4.6016	6.46991	4.51274	3.80213	1.00984	1.27538	10.5496	5.00726	5.12368	3.08804	7.62939	3.32051	6.91534	2.24974	9.32387	6.34689	5.99222	7.41193	7.36752	7.54516	18.6126	16.2809	24.6465	23.9034	22.9049	24.9072	23.4959	24.7954	18.2388	17.3056
1.95312	3.71335	1.76242	4.6016	5.80219	3.2252	2.11681	0.1695	-0.0957	5.41477	0.707887	1.17193	2.44899	3.32051	-0.39348	1.851	0.081092	8.65637	5.77063	5.59341	7.14553	4.57519	5.19481	15.6297	14.2371	23.2371	24.2003	20.9242	21.5088	21.0702	21.1067	17.4921	15.8157
3.90625	3.97973	4.11295	3.97973	4.33503	2.82602	3.09212	0.390562	0.125295	4.25083	1.40402	1.28797	3.14615	3.49489	0.359974	3.31394	1.00984	7.90057	5.81494	4.35402	4.39825	5.01772	6.65737	16.0017	13.8663	23.4219	22.0953	21.5088	21.2528	20.7783	20.669	18.5191	16.9327
7.8125	3.58019	3.09212	4.24619	5.7577	2.73733	4.29061	3.00341	0.877099	5.99716	3.20427	0.417953	5.58946	5.88066	0.881882	2.91471	1.851	7.90057	5.28337	5.19481	4.97346	5.85926	6.47994	15.3509	13.8663	23.607	24.0889	21.9852	22.2055	21.2528	21.5088	18.3323	14.4225
15.625	5.53525	4.06854	4.33503	5.84669	4.95716	3.40268	0.96559	0.1695	4.01818	0.881882	2.85562	3.72743	4.19266	4.36717	3.58019	3.97973	8.3006	5.68201	6.96798	5.81494	7.10114	6.1252	18.1455	18.3323	23.2741	23.644	22.5365	22.6838	22.9049	23.0525	20.6727	19.3608
31.25	8.83329	6.2918	7.89609	10.487	9.10125	12.4128	5.17946	6.06922	6.34674	4.83266	5.00726	6.40501	8.21287	7.4544	11.651	15.467	11.5978	9.27936	13.207	16.0313	13.6994	12.9833	22.552	26.7088	23.607	24.9072	25.1684	26.2917	27.1574	27.7998	23.8713	25.1937
62.5	32.9582	24.6474	28.976	34.749	41.9468	36.2209	26.513	24.4656	24.4888	28.5178	31.1319	30.894	48.1977	49.8868	45.9387	31.9038	27.5234	37.3366	49.6076	43.8213	40.8968	33.9297	94.9253	59.9558	30.4292	34.4198	36.9786	43.6146	49.6128	50.0742	106.199	80.616
125	161.982	170.736	183.511	180.818	187.799	167.237	138.091	127.464	151.233	205.547	197.622	213.647	222.06	223.353	187.587	177.501	87.7096	206.783	270.727	214.882	256.913	215.103	247.408	398.627	54.0109	119.905	130.849	206.046	207.644	263.399	424.33	749.87
250	341.647	369.833	371.041	369.893	342.537	315.542	269.306	258.399	360.506	449.35	445.812	463.407	460.619	460.155	424.103	376.003	243.42	413.237	467.776	440.668	422.672	549.417	796.35	845.925	109.372	394.145	475.913	686.751	709.997	874.751	1573.23	1898.82
500	532.368	505.331	503.307	492.119	491.795	485.969	404.498	391.657	542.974	564.13	587.203	592.37	595.821	595.245	546.665	498.355	431.256	542.152	595.316	634.058	659.135	739.039	971.789	1251.28	339.763	644.296	789.497	916.957	1145.45	1562.38	2159.71	2594.37
1000	480.677	496.469	485.581	485.71	488.362	500.829	454.637	477.072	531.59	559.592	592.698	608.436	623.362	658.719	586.92	617.456	429.38	569.001	610.721	633.696	763.077	927.501	1176.39	1461.91	360.805	643.885	851.482	1122.89	1294.23	1718.63	2425.61	2910.6
2000	435.247	418.372	395.701	465.915	433.928	439.523	400.74	454.002	445.966	469.072	529.991	534.07	572.338	592.288	548.201	623.895	400.81	518.689	589.712	618.542	686.824	828.412	1189.8	1521.27	331.633	566.071	741.136	969.864	1287.84	1762.02	2416.32	2893.26
	4-1BB	gMFI
	4h	ng 4-1BBL/well							8h	ng 4-1BBL/well							16h	ng 4-1BBL/well							24h	ng 4-1BBL/well
ng pMHC/well	0	54	81	122	184	276	413	620	0	54	81	122	184	276	413	620	0	54	81	122	184	276	413	620	0	54	81	122	184	276	413	620
0	15.1	14.6	16.7	15.6	14.8	14.8	18.3	14.3	15.8	13.6	15.3	14.1	14.1	14	15.4	13.7	13.8	15.3	14	13.7	14.9	15.5	13.6	14.2	14	14.3	14.3	14.9	14.5	14.6	14.9	15.5
1.95312	15.3	14.8	15.4	15.4	15.1	15	15.4	17.3	15.7	14.4	14.7	14	14.5	14.9	15.1	14.8	14.7	14.3	13.8	13.9	15.2	13.6	13.6	14	14.6	15.2	14.5	14.3	14.3	14.3	14.4	14.4
3.90625	15	18.8	14.3	14	14.5	14.7	14.4	13.9	14.3	18.2	15.8	15.2	14.1	14.3	15.6	15.5	15.7	14	14	13.7	14	13.5	14.5	14.1	15.1	14.5	14.3	14.7	14.1	14	14.9	14.5
7.8125	15.2	15.4	14	13.8	13.6	16.5	14.6	14.8	16	14.8	15.8	15.1	14.5	14	15.3	15	14.6	14.7	14.4	14.6	14.4	14.6	15.4	14.1	14.8	14.7	14.7	14.6	15.3	14.7	15	14.7
15.625	15.2	14.5	15.2	16	13.7	15.4	14.4	14.4	15.4	15.5	15.7	15.2	15.6	14.5	15.5	15.2	16.2	14.8	14.8	14.1	15.2	14.6	14.1	15.2	15.1	15.6	15.6	15.2	15.6	14.8	15.7	15.6
31.25	15.4	16.1	14.7	14.7	14.4	16.2	15.2	15.3	16.1	16.3	15.9	16.6	16.1	14.9	16.9	16.3	15.3	14.8	14.6	15.4	17.2	16.5	16.8	15.3	15.4	15.3	15.1	16.9	15.7	15.2	15.6	15.7
62.5	16.9	16.1	16.7	19	16.9	19	16.2	16.1	18.8	23.7	21.9	22.1	19.2	18.8	19.3	17.6	20.6	18.9	20.7	19.1	19.8	16.8	19.5	17.7	17.2	19.1	19	18.4	17.6	17.1	17.7	16.5
125	33.2	31.9	33.3	30	29.5	27.3	23.5	19.9	76.2	53.2	46.8	44.7	41.3	37.6	31	29.9	55.6	64.2	69.6	43.4	37.5	32.2	31.3	30.6	32.1	41.7	37.5	36.1	28	25.6	26.5	29.9
250	52.8	48	54.4	50	41.5	38.6	38.9	30.5	214	131	94.6	83.7	73.6	72.4	69.9	61.2	224	161	131	99.7	72.2	82.9	93.2	57.8	106	123	110	85.5	56.1	50.2	59.6	55.2
500	62.7	54.9	56.6	56.9	51.7	50.2	49.6	42.5	279	163	132	106	107	108	102	91.1	370	208	159	148	145	168	129	88.9	222	197	132	111	86.6	79.6	81.8	67.8
1000	70.2	63.9	60.2	54.5	53.4	52.8	50.2	44.7	325	193	147	129	123	126	120	121	302	228	171	144	134	135	120	122	212	202	146	124	103	96.9	84.6	63.2
2000	68.8	61.3	55.4	58.5	55.6	49.1	49.4	46.9	286	192	172	146	146	139	128	115	321	248	215	186	165	174	122	109	203	175	152	130	109	110	90.6	67.7

## Sheet: 4-1BB 2018_08_16
	IFNg	[pg/ml]
	4h	ng 4-1BBL/well							8h	ng 4-1BBL/well							16h	ng 4-1BBL/well							24h	ng 4-1BBL/well
ng pMHC/well	0	54	81	122	184	276	413	620	0	54	81	122	184	276	413	620	0	54	81	122	184	276	413	620	0	54	81	122	184	276	413	620
0	42.1145	31.5435	16.369	31.2025	17.733	37.3405	19.5461	15.7223	105.846	74.1117	36.031	33.791	51.3379	80.4584	22.5289	21.0496	55.2367	31.5418	47.6422	46.1233	39.4401	50.0724	47.3028	62.5824	80.148	60.1365	83.2748	56.0716	63.576	51.3814	33.4184	42.5412
1.95312	10.4015	-17.5605	-8.6945	-6.819	-10.7405	1.024	-7.39446	-0.26825	51.7113	12.8839	-2.04969	2.9904	14.0039	11.2039	11.4337	18.4607	43.9968	16.3528	43.0855	43.3892	26.0738	30.6305	30.5252	44.0072	93.5932	53.8829	48.2546	51.0688	51.6941	54.1956	46.5958	34.0942
3.90625	13.3	7.3325	-12.4455	-9.206	-8.183	3.5815	-13.304	-0.26825	53.3913	31.9243	14.0039	24.0841	12.5106	11.5772	34.9186	48.9725	53.7178	31.8456	47.6422	36.0985	26.0738	31.238	56.89	70.372	59.5111	66.7028	79.8353	72.0183	62.3252	72.0183	151.676	83.7626
7.8125	13.1295	10.0605	12.277	10.231	3.2405	4.6045	13.1151	23.1961	62.7248	42.5644	45.3645	62.5381	64.5915	86.0585	95.9422	105.928	82.8806	73.1597	139.991	48.5535	62.2236	117.512	100.931	184.22	74.8324	112.354	218.665	133.929	226.795	335.92	302.371	281.76
15.625	24.212	20.9725	26.258	20.9725	22.3365	44.5015	35.3628	54.6557	118.912	166.14	129.926	124.326	128.619	155.126	311.744	219.839	147.89	373.902	79.8428	118.423	154.877	363.573	465.544	521.869	141.746	438.167	294.646	363.123	765.23	711.449	894.337	827.436
31.25	91.048	126.853	168.285	128.047	142.028	135.889	164.851	237.156	249.395	290.462	359.53	318.649	482.732	660.442	599.109	693.789	341.094	665.834	783.094	448.328	886.986	1164.34	1258.29	2400.36	441.919	1310.54	1245.82	2037.52	1820.21	3590.29	4172.11	3966.68
62.5	291.556	255.069	305.707	274.165	306.56	359.586	437.733	495.785	499.533	776.364	972.554	759.004	789.244	1168.18	1725.27	1377.25	770.031	1537.99	980.854	1160.39	1948.7	3159.87	4597.93	4422.66	938.767	2881.76	2778.26	4181.88	4761.59	5261.26	6992.06	7320.14
125	517.298	504.17	537.246	497.52	532.302	569.471	896.244	824.808	876.793	1576.99	1430.27	1593.79	1618.62	2145.59	2489.18	2311.1	1373.95	2307.77	2923.83	2724.25	3594.27	5078.54	6234.34	6695.43	1717.97	4607.44	5066.77	6432.87	6380.34	6987.56	8034.42	8628.75
250	589.079	621.133	682.342	699.392	770.661	861.708	1051.98	969.418	1025.38	1693.85	1715.13	1903.66	2204.39	2520.8	2739.37	2478.64	1716.31	3095.77	3075.11	4055.11	4588.85	5880.52	6503.08	6822.76	2166.66	5303.47	5765.3	7145.78	7248.96	7405.62	8462.51	8643.95
500	567.596	564.356	634.943	677.227	753.952	860.514	1083.78	931.875	1006.15	1617.69	2031.91	2002.79	2209.24	2439.41	2681.49	2740.67	1824.76	3254.34	3941.19	3974.91	4578.82	5764.17	6799.39	7026.48	2126.95	5430.73	5661.17	6864.99	7608.86	7767.39	8525.69	8623
1000	499.055	485.926	507.92	559.241	649.776	747.985	968.375	1018.26	1054.69	1264.51	1609.47	1783.26	2099.29	2275.88	2475.49	2568.32	1834.78	3163.51	3903.83	4204.57	4981.64	6098.94	6538.44	6860.51	2133.52	5190.9	5608.64	6990.69	7541.01	8139.16	8647.67	8764.58
2000	493.258	510.649	474.502	542.191	613.46	653.357	741.553	848.098	961.541	1353.55	1605.55	1636.91	1892.28	1928.49	2083.28	2155.95	2086.61	3259.2	4188.47	4533.26	5189.12	6057.32	7260.17	7740.73	2565.64	4931.69	5484.2	7007.26	7360.9	8045.36	8639.56	8599.35
	IL-2	[pg/ml]
	4h	ng 4-1BBL/well							8h	ng 4-1BBL/well							16h	ng 4-1BBL/well							24h	ng 4-1BBL/well
ng pMHC/well	0	54	81	122	184	276	413	620	0	54	81	122	184	276	413	620	0	54	81	122	184	276	413	620	0	54	81	122	184	276	413	620
0	19.7714	18.6805	17.8061	19.9611	19.4348	18.7014	6.68265	11.3786	19.8636	19.7606	13.1906	13.4269	9.66321	13.6634	8.40744	10.7501	11.572	10.2225	3.06145	8.28121	7.79623	8.65852	7.27589	4.93307	9.10476	18.9684	6.56893	16.7869	142.871	6.2672	6.49694	85.0812
1.95312	19.8557	15.7482	17.8891	16.2185	14.3884	15.9933	8.11015	7.64494	9.46265	9.56292	6.23526	13.1568	9.59634	7.26362	9.92939	9.7341	7.04208	2.68538	7.20366	2.52424	2.2557	7.52685	5.85767	2.03767	21.3943	2.95038	9.58804	12.671	7.7158	1.8055	5.45121	3.68688
3.90625	19.4978	16.8346	16.362	31.1169	17.5159	15.239	8.14339	9.14177	9.73009	10.4665	9.56292	17.6037	9.83043	9.99772	8.52441	8.56341	9.03591	4.62031	4.88923	13.6252	5.85767	8.55071	27.8772	5.42616	4.57813	3.67371	40.8173	7.11212	10.434	5.84483	26.918	4.27494
7.8125	17.1851	15.3204	54.5905	21.2331	17.2677	18.3258	10.6096	12.1487	12.2804	11.4731	10.1316	11.3388	11.1037	14.0691	24.4326	16.0854	11.788	5.80386	10.9241	6.55745	4.45898	8.71243	4.5633	15.7979	11.0988	7.83655	14.365	7.7158	11.7034	14.4255	11.4662	8.78499
15.625	25.5174	22.0879	21.0841	18.7641	19.1828	22.7326	13.2892	21.4799	21.9985	24.6661	23.5553	21.4465	23.7634	24.979	42.2328	44.1025	18.0642	18.769	5.96531	4.29767	7.68847	23.0581	21.3676	27.2567	7.41394	13.1549	10.0714	12.0057	24.1868	25.2803	26.1316	21.5455
31.25	40.9047	50.6399	60.867	49.2137	64.8559	50.8956	66.0405	100.939	52.2105	55.1853	52.1364	61.8733	86.5878	140.942	118.879	167.691	26.105	36.8661	45.4897	21.9169	51.9988	83.6073	83.4361	265.938	20.1205	24.1261	21.8798	42.712	48.5263	158.16	255.44	275.653
62.5	137.876	126.927	133.874	114.035	128.573	176.611	241.076	299.17	166.506	216.124	217.874	171.335	180.909	361.015	624.879	582.692	71.5571	109.027	69.8819	63.0299	137.277	330.721	885.284	990.318	26.1918	88.0713	63.9461	138.255	291.603	377.734	938.569	1228.82
125	436.64	390.809	395.502	284.225	323.217	391.299	673.375	718.271	502.378	506.536	513.539	532.473	650.685	1001.56	988.469	1131.39	214.63	267.606	304.102	248.724	518.04	960.321	1470.15	1797.23	73.8191	235.57	286.698	555.195	683.473	1049.85	1485.73	1765.71
250	533.662	579.563	625.12	544.878	672.977	805.413	864.179	845.206	592.036	726.09	825.166	855.028	970.63	1160.69	1144.2	1177.53	304.164	480.676	458.521	600.358	816.508	1353.32	1678.9	1874.15	117.791	431.208	526.52	945.191	1277.5	1489.85	1741.86	1837.34
500	441.746	498.104	562.418	593.977	718.013	840.969	855.088	795.321	471.5	651.673	798.114	835.357	915.259	1126.57	1069.72	1131.08	257.042	471.617	568.251	744.303	926.196	1381.46	1739.22	1871.18	91.2411	366.119	511.028	931.969	1330.39	1700.82	1806.32	1883.5
1000	368.883	379.077	546.018	505.419	597.739	638.888	766.03	728.604	460.005	496.386	601.239	687.688	894.779	1041.96	968.771	1058.2	194.361	444.893	589.429	716.017	1034.19	1482.19	1727.5	1911.84	66.7811	323.328	429.55	928.611	1344.03	1740.58	1833.5	1935.25
2000	312.044	315.7	414.975	362.595	427.699	502.487	564.481	610.51	411.722	448.43	512.573	582.145	693.319	771.809	821.027	929.798	227.344	375.122	512.66	667.595	1017.34	1393.42	1704.21	1950.1	85.4014	248.767	288.222	721.418	992.28	1735.04	1815.32	1950.8
	TNF	[pg/ml]
	4h	ng 4-1BBL/well							8h	ng 4-1BBL/well							16h	ng 4-1BBL/well							24h	ng 4-1BBL/well
ng pMHC/well	0	54	81	122	184	276	413	620	0	54	81	122	184	276	413	620	0	54	81	122	184	276	413	620	0	54	81	122	184	276	413	620
0	26.0651	21.1766	22.9841	28.6773	19.8617	22.9144	13.664	12.9424	30.7672	25.543	27.079	26.5018	31.3547	26.0539	4.42385	15.8112	6.65208	5.12201	3.59221	-2.14207	3.59221	5.69575	-6.83921	-4.55041	11.2184	4.16878	10.536	-1.96854	4.39614	5.53296	2.90533	3.89573
1.95312	20.2764	20.9686	20.7608	21.5928	20.7608	22.0791	16.8289	28.0528	36.1725	26.4378	29.6612	29.921	48.8686	28.9483	18.9808	39.0301	16.4128	7.22593	-0.804415	-1.37772	6.84336	13.5408	-9.89095	5.11328	38.5374	4.85086	-3.33206	-2.65032	5.53296	6.89726	8.84835	13.5543
3.90625	25.6433	25.0117	27.1923	25.2923	30.881	29.2447	25.1175	42.7029	35.773	41.3552	45.0515	61.001	45.6725	35.7065	55.4804	67.0695	14.1151	33.2812	50.1831	15.0724	16.6043	25.4179	33.3404	51.9034	15.5407	27.1486	27.604	15.0856	8.26169	38.7653	99.1696	61.9072
7.8125	32.0953	44.9095	83.1599	70.1289	52.0102	63.4067	100.815	132.474	49.7085	79.7593	89.151	134.791	125.912	152.714	221.617	276.119	34.6245	78.4914	184.649	38.2715	77.7199	196.958	119.793	221.229	38.5374	93.3204	205.078	114.372	198.861	329.232	301.408	316.457
15.625	83.6468	119.969	165.714	115.272	111.391	182.768	193.706	284.014	154.841	364.915	273.048	217.921	247.035	297.46	654.373	604.907	116.187	599.5	98.7688	139.466	228.886	602.36	719.741	820.809	93.7777	591.995	325.751	388.293	785.579	758.4	927.723	998.815
31.25	427.586	712.599	819.319	629.006	579.633	619.652	687.413	1007.99	598.58	965.259	940.819	721.053	1132.54	1450.15	1264.88	1601.25	643.507	1362.45	1550.13	714.127	1397.22	1668.69	1685.2	2879.37	505.423	2131.93	1800.88	2200.11	2002.91	2983.55	3440.21	3342.06
62.5	1417.03	1497.96	1552.39	1313.11	1346.39	1544.02	1693.13	1670.72	1678.67	2386.68	2032.91	1887.07	1692.62	2295.75	2548.1	2437.26	1931.79	3039.05	1929.94	1791.42	2816.05	3716.56	4220.98	4216.44	1276.12	3652.3	3195.56	3484.03	3657.27	3778.22	4778.28	5070.55
125	2251	2473.73	2538.44	2259.9	2120.37	2296.76	2629.63	2603.6	2702.04	2997.73	2749.39	3214.9	2894.5	3373.04	2976.38	3180.76	3118.18	3934.94	3880.6	3628.01	3971.89	4605.62	4735.39	5035.48	2422.47	4245.76	4171.98	4322.32	4536.83	4906.62	5322.94	5784.02
250	2266.2	2787.45	2615.15	2765.19	2917.43	3266.24	3323.41	3022.63	2651.67	3307.62	2803.51	3947.37	3166.15	3472.52	3081.34	3393.6	3573.4	4312.27	4050.32	4184.83	4701.73	4610.87	4963.44	4754.04	3030.99	4534.83	4354.71	4626.39	4801.86	5013.29	5539.63	5805.22
500	2250.73	2413.06	3018.86	3042.67	2778.48	2998.14	3034.11	2690.62	2574.85	2869.05	3402.67	3396.73	3363.66	3340.43	3169.04	3344.39	3448.78	4265.62	4314.71	4606.73	4789.7	5046.87	4968.22	4961.17	3136.97	4510.49	4359.26	4581	4813.44	5272.77	5488.85	5778.87
1000	2105.63	2271.98	2512.74	2236.1	2824.63	2726.09	2796.13	2776.33	2414.41	2962.69	2854.92	2863.58	3179.32	2865.19	3057.5	3072.83	3230.96	4279.71	4390.67	4637.14	4627.46	4965.53	4871.98	4839.72	3119.99	4493.89	4403.68	4601.67	5127.44	5260.68	5563.99	5838.86
2000	1715.21	2035.15	2219.95	2056.93	2347.49	2076.3	2369.44	2377.84	2072.3	2772.75	2499.11	2491	2707.04	3029.67	2676.86	2798.63	3280.79	4125.36	4323.68	4631.61	4597.06	4826.3	4981.07	4919.85	3227.76	4383.45	4273.23	4592.77	4856.07	5187.65	5463.65	5811.28
	4-1BB	gMFI
	4h	ng 4-1BBL/well							8h	ng 4-1BBL/well							16h	ng 4-1BBL/well							24h	ng 4-1BBL/well
ng pMHC/well	0	54	81	122	184	276	413	620	0	54	81	122	184	276	413	620	0	54	81	122	184	276	413	620	0	54	81	122	184	276	413	620
0	11	10.9	11.1	11.3	11.1	11.5	11.5	11.4	12.2	11.7	11.8	12.2	12.8	11.7	11.7	11.9	8.72	8.97	8.64	8.95	8.97	8.85	9	9.47	9.54	9.91	10.4	9.22	10	8.97	9.09	10.3
1.95312	10.6	11.1	11.9	11.4	11.6	11.6	11.5	12.5	12.4	13.1	13.6	14.4	18.2	15	16	17.7	8.94	9.65	9.04	8.93	9.93	10.1	10.1	11	10.9	9.59	9.8	9.73	10.9	10.9	11.2	11.5
3.90625	11.6	12.1	12.2	12.3	12.6	12.6	12.5	13.7	13.8	15.7	18.4	19.5	17.3	16.4	18	18.3	9.06	10.6	12.4	9.97	10.4	11.1	12.8	12.1	9.52	11.9	12.3	11.1	11	12.4	15.3	13.5
7.8125	11.4	12.9	14.4	14.4	13.6	13.3	13.8	14.1	17.5	19.6	22.4	22.6	23.9	23	23.4	24.4	11.8	13.2	16.6	10.7	13	14.6	13.9	16.1	11	14	17	14.2	18	18.9	17.7	18.6
15.625	13.8	15.5	16.4	14.9	15.4	14.9	15.1	14.8	28.5	31.6	28.8	27	28.2	26.1	30.2	28.5	16.3	25.6	12.4	13.5	16.8	19	19.7	22.2	15.2	24	19.1	18.5	23.8	24.2	25.9	26.5
31.25	19.8	23.7	23.8	21.4	19.8	19	18.9	20.6	46.6	44.6	47.3	37.6	41.6	42.2	36.6	39.6	30.6	35.4	31.7	22.1	31.8	27.6	27.6	35.5	33.2	40.4	33.3	34.4	32.8	41.8	39.9	40.3
62.5	39.7	35.3	33.1	28.7	28	26.4	26.7	27.3	101	71.4	66.1	57.1	47.2	59.4	64.8	57.6	75.9	50.8	37.8	35.5	46.2	40	43.7	45.3	69.2	59.9	47.2	46.4	45.1	43.4	50	51.3
125	67.9	53.4	51.5	42	39.9	38.8	44.8	38.5	163	99.7	92.4	84.1	82.7	95.5	92.9	85.1	143	73.7	67.1	58.2	62.4	52.6	51.4	56.7	133	71.3	62	52.3	52.4	59.5	53.8	53.5
250	79.1	65.9	62.5	58.3	61.8	58.8	57.1	48.2	201	125	119	118	115	117	117	104	158	83.7	82.2	86	86.9	56.3	54.5	53.7	141	74.1	66.8	53.6	54.5	57.9	50.8	53.3
500	90.2	72.8	69.1	68.3	68.5	65.2	61.7	52.9	223	138	135	120	132	120	113	109	154	87.4	77.8	104	88.8	58.5	52	59.3	143	80.8	73.4	52.7	62.4	61.6	53.8	53.3
1000	98	81.9	81.2	74.8	78.7	69	65.7	60.7	231	136	136	124	118	124	114	107	167	89	89.8	84.5	75.3	53.6	53.9	53.1	154	87.3	76.8	64.8	61.1	56.9	55	52.9
2000	108	86.5	85.8	81.4	75.9	67.6	64.6	58.7	225	148	127	119	122	115	104	113	166	97.5	71.7	67.2	58	49.1	52.2	54.4	177	101	92.9	71.4	63.9	57.6	51	52
