# Supplementary material for: Quantitative contributions of TNF receptor superfamily members to CD8+ T‐cell responses
Source: Mol Syst Biol. 2021 Nov 22;17(11):e10560. doi: 10.15252/msb.202110560 (PMC8607805; doi:10.15252/msb.202110560)
Supplement: Supplementary file 2 — Source Data for Appendix [file MSB-17-e10560-s003.zip › Fig 2 S1 S3/CD27_Source_data.xlsx]

## Sheet: CD27 2018_03_27
CD27	IFNg	[pg/mL]
	4h	ng CD70/well							8h	ng CD70/well							16h	ng CD70/well							24h	ng CD70/well
ng pMHC/well	0	3.125	6.25	12.5	25	50	100	200	0	3.125	6.25	12.5	25	50	100	200	0	3.125	6.25	12.5	25	50	100	200	0	3.125	6.25	12.5	25	50	100	200
0	21.9789	12.0351	10.3797	11.6212	8.62134	11.5178	14.7617	7.9581	20.2812	10.0177	7.709	9.46769	10.1277	5.07454	23.3631	13.3994	16.9752	10.0127	10.2614	4.79087	7.65046	13.6183	12.2434	21.2078	59.4066	26.0391	26.8399	28.7085	48.0617	25.9057	28.118	40.2574
1.95312	9.34529	0.561201	2.93661	2.31684	2.42013	1.90369	4.0213	4.15694	16.7424	7.04999	3.10149	2.99195	1.89693	-1.16518	15.3069	7.68638	18.2185	7.02881	9.26675	1.30963	8.89376	8.14778	7.57436	5.52	31.6449	3.21575	-1.05529	-2.12305	5.61821	9.88925	12.4301	9.44196
3.90625	16.9011	0.251445	-1.70992	3.24653	5.00307	3.55646	8.09398	8.77346	16.8529	4.74553	1.78747	1.78747	4.30696	4.41659	14.3529	13.808	27.1703	3.29891	-1.17697	8.27211	12.6237	12.6237	6.4538	11.4963	28.3081	8.28761	5.2178	1.34717	7.08638	12.9591	15.4183	17.8462
7.8125	18.6622	2.93661	-0.05829	1.69713	11.0004	12.8631	24.1839	25.8265	19.1745	9.46769	8.03861	6.83037	13.101	11.6687	37.9077	30.7612	20.3321	4.41788	3.42324	16.1049	21.0781	20.7051	25.5033	30.7326	34.3143	2.14799	5.08433	7.62026	16.6962	12.9591	36.7089	34.8413
15.625	23.2232	8.3111	4.07306	16.7975	32.6687	34.8509	46.5953	44.8	21.721	10.898	13.5419	19.9491	32.9499	45.8276	71.7338	74.6676	24.1864	12.002	24.808	32.8894	51.166	54.7715	76.302	89.0017	34.0473	2.28146	12.6921	35.7824	45.7927	69.5503	78.7299	93.1104
31.25	25.0902	15.1405	40.9865	25.1939	85.7091	101.366	135.956	138.537	20.0598	22.4968	29.2727	43.6932	87.1208	123.277	163.184	208.765	28.5379	38.36	67.9505	110.596	160.079	195.016	245.32	192.654	39.3861	37.2506	44.5915	98.3799	98.9137	155.505	142.228	251.109
62.5	48.7963	44.3173	79.3122	80.8845	147.656	194.66	249.145	255.733	58.1241	81.4896	106.447	182.792	272.178	343	449.456	565.624	97.0437	111.217	173.382	262.03	438.703	532.572	542.268	608.942	79.8275	135.751	184.601	303.256	466.49	449.006	470.739	744.156
125	154.559	146.064	216.215	218.902	321.183	392.413	484.052	565.458	202.756	313.55	323.496	377.334	591.086	755.051	945.802	1138.67	264.889	334.887	421.048	619.354	810.325	1033.5	1122.9	1185.1	281.634	373.595	469.56	700.463	899.066	1060.7	1062.95	1522.94
250	396.734	354.434	409.937	456.659	430.633	581.712	635.135	757.119	640.037	763.587	720.385	912.271	1041.1	1388.24	1403.53	1784.48	652.053	712.726	823.877	983.517	1222.11	1365.58	1631.64	1981.81	714.344	748.913	879.847	1095.53	1309.49	1529.85	1642.1	2313.69
500	481.222	507.237	539.825	540.052	560.279	616.983	701.559	899.829	801.981	981.474	1002.06	1109.79	1266.69	1461.41	1634.95	1917.68	743.187	839.045	890.145	1048.91	1321.32	1512.66	1812.61	1912.9	994.364	989.96	1148.26	1372.22	1453.77	1776.5	2060.07	2438.07
1000	487.969	458.562	487.181	509.946	516.837	595.202	646.149	808.541	756.116	821.351	831.002	1057.53	1128.89	1361.43	1531.36	1786.44	705.515	857.57	851.727	1065.33	1172.75	1395.67	1768.72	1748.18	956.458	955.658	1053.76	1297.07	1411.72	1741.26	2022.71	2340.58
2000	438.775	416.939	455.539	492.921	546.408	542.208	638.351	759.043	759.926	803.681	845.846	927.318	1000.91	1233.49	1367.19	1648.31	729.386	743.311	936.023	1007.14	1326.42	1425.14	1694.02	1826.8	682.311	1051.09	1107.41	1249.96	1445.63	1701.36	1902.63	2340.02
	IL-2	[pg/mL]
	4h	ng CD70/well							8h	ng CD70/well							16h	ng CD70/well							24h	ng CD70/well
ng pMHC/well	0	3.125	6.25	12.5	25	50	100	200	0	3.125	6.25	12.5	25	50	100	200	0	3.125	6.25	12.5	25	50	100	200	0	3.125	6.25	12.5	25	50	100	200
0	8.21915	2.16385	3.598	0.18791	0.12417	0.31539	2.98512	0.87106	10.8775	1.36274	1.76841	5.78822	8.59103	2.39535	22.8663	3.12006	12.315	6.49414	4.55385	6.08422	4.25324	7.58726	3.80669	5.44441	8.0406	5.3262	6.0222	3.9342	1.9622	4.8158	10.2907	295.556
1.95312	7.35866	-0.95941	-1.15063	-0.8638	-1.27811	-3.12657	-0.02854	0.01644	5.01376	2.80102	-0.29681	-0.33369	-0.6656	-0.51809	2.49034	2.08552	9.91014	2.61356	1.08319	4.55385	1.05586	2.91417	2.33608	3.30534	6.9966	7.5766	2.983	4.375	2.8438	7.8086	5.81207	11.0929
3.90625	5.63768	-0.38575	-1.94738	-3.0947	-1.40559	5.66955	-2.41248	-1.4679	6.15701	1.73153	-0.33369	-0.70248	-0.70248	1.54714	0.64616	0.06142	7.96985	3.95263	18.4365	1.41113	1.32914	2.20364	1.19969	1.19969	5.1174	2.1942	7.9478	30.5446	-0.5898	8.3654	3.37219	4.10749
7.8125	5.66955	-3.66836	-2.55291	0.02856	-0.95941	-1.8199	-0.02854	0.73612	7.37402	1.76841	1.51026	1.10459	5.30879	1.39962	4.6044	-0.1185	6.02956	2.14898	3.21478	1.32914	4.47186	2.64089	0.564656	10.5247	8.1334	6.0222	5.9294	2.9366	2.2174	5.3494	18.7468	1.80131
15.625	2.86499	-2.10673	-2.01112	-0.5451	1.17588	2.25946	2.44536	2.94014	6.30453	1.84217	2.54287	4.46058	2.57975	4.90313	5.36906	2.26544	6.00223	2.88684	4.63583	3.65202	2.83218	6.6581	6.17972	5.51126	4.2126	3.2846	3.2382	7.3214	1.7766	2.2174	6.54737	3.90696
31.25	2.19572	0.18791	8.25102	4.71345	12.9359	17.3977	22.4615	24.6655	4.34994	6.12013	7.55841	4.64497	8.62791	12.8321	13.6904	16.749	11.2219	5.75628	6.49414	11.1399	12.6976	12.5336	14.3015	12.4967	6.3934	17.7846	5.3262	11.4974	3.8414	4.143	5.97918	5.21045
62.5	7.90045	4.8728	13.159	15.8998	27.3411	45.5708	55.1619	48.4599	12.574	11.4676	17.737	24.4121	34.185	41.7821	61.4591	61.4141	12.9709	12.7796	12.7796	18.8737	34.1227	43.4963	31.3138	42.4771	8.2494	6.6718	9.2934	13.7478	12.495	11.2654	13.1985	17.3764
125	27.8192	30.7512	53.6339	52.869	90.0613	101.248	148.226	149.35	27.5837	48.1991	50.8912	62.6188	96.0311	115.503	151.509	171.615	22.2624	33.0023	47.3222	52.2959	78.1755	100.584	91.0741	103.641	14.235	13.7014	17.3206	24.1182	28.7582	36.7158	35.7257	48.2927
250	110.331	92.4197	125.023	134.393	143.826	182.261	206.25	211.692	92.7489	119.376	118.454	158.762	176.685	222.563	234.272	278.263	77.8749	73.639	87.1664	105.531	137.423	148.682	183.455	237.099	29.8254	29.199	41.1702	48.2926	68.1982	73.0238	80.1114	148.528
500	133.054	144.878	159.602	157.339	178.054	203.264	212.862	230.719	131.693	149.1	154.263	178.788	198.223	224.739	254.738	295.85	91.129	84.8162	104.055	117.227	154.885	172.266	187.6	209.057	40.7526	49.2206	52.4686	67.6646	73.2558	95.667	100.967	150.066
1000	127.636	127.827	126.903	146.025	156.287	177.64	194.51	217.045	111.151	130.107	147.404	169.937	172.518	187.38	250.645	257.797	67.5722	79.6785	88.2595	99.628	122.092	146.222	205.615	183.054	34.1638	37.319	47.8286	74.7638	59.8462	80.6334	90.8068	154.645
2000	108.641	105.996	119.7	136.751	143.985	158.263	160.37	186.953	92.9702	109.971	105.693	141.134	144.453	160.717	208.814	235.757	62.8171	59.1552	83.8324	86.5105	114.194	136.029	153.241	313.203	33.0966	37.9222	39.871	39.1518	50.4502	81.167	81.4483	96.7895
	TNF	[pg/mL]
	4h	ng CD70/well							8h	ng CD70/well							16h	ng CD70/well							24h	ng CD70/well
ng pMHC/well	0	3.125	6.25	12.5	25	50	100	200	0	3.125	6.25	12.5	25	50	100	200	0	3.125	6.25	12.5	25	50	100	200	0	3.125	6.25	12.5	25	50	100	200
0	30.1361	26.2996	24.457	25.1543	24.2741	24.0185	31.4041	31.3446	23.0843	18.6649	16.9136	18.1488	16.8622	15.4273	32.2733	31.9121	23.1983	19.5264	18.4709	18.2605	17.9805	18.6112	16.6876	17.5001	25.7344	23.8794	24.714	24.7647	24.4097	24.8664	19.042	18.7238
1.95312	27.1183	24.6035	24.0915	24.3838	25.1175	23.9456	32.6972	32.9712	20.3737	16.965	16.5542	16.8622	16.6568	14.7632	33.5535	33.2464	21.6563	18.5761	17.5612	16.9342	16.4481	18.2956	14.3101	15.115	24.1316	22.0815	22.4038	22.1805	21.8836	22.528	17.229	14.6228
3.90625	26.7456	25.3015	24.6768	25.5965	26.9318	27.3424	35.0164	35.2685	19.5441	17.0678	16.4003	17.5821	20.1661	19.4923	36.1584	36.1904	20.9791	18.1554	17.9455	17.4217	18.1204	18.1554	17.5906	19.5884	24.2579	21.7109	22.1062	22.7769	22.032	22.6275	16.5074	15.9225
7.8125	27.1183	25.9661	25.9291	30.0218	37.0403	44.4662	50.8247	60.2414	21.1013	18.975	23.6606	25.5005	28.7843	26.2393	46.3657	49.4277	19.7382	17.9455	19.1034	20.9079	23.0183	24.6443	27.734	27.922	24.0558	22.528	23.3016	24.1063	24.1063	23.6027	21.0511	21.3262
15.625	28.0545	27.492	27.6793	42.9711	73.0168	81.5324	86.7028	91.7041	21.5699	18.7682	24.2377	36.6405	50.2133	69.6799	87.9524	90.7843	19.7029	20.4108	27.2018	34.9658	43.6262	48.6546	53.3455	55.6036	25.3251	23.829	26.8164	31.44	33.6705	37.6581	34.0053	40.3173
31.25	30.9772	31.746	89.0651	82.4306	205.003	305.916	346.236	396.882	22.1958	32.637	44.2256	75.634	144.019	184.365	202.066	241.055	25.4079	36.2698	47.9238	75.4395	103.089	141.171	133.322	106.471	26.3772	29.1181	34.7457	46.6086	46.6086	59.5913	55.089	76.8942
62.5	66.5717	85.5492	181.593	237.826	410.9	591.946	700.194	692.969	54.6938	105.473	166.742	283.243	426.636	535.633	694.524	735.279	58.7432	83.06	120.158	174.44	298.591	390.221	322.53	348.335	34.6073	55.2335	72.7676	115.506	172.324	182.121	185.293	287.21
125	345.284	428.008	640.955	685.377	951.456	1102.88	1424.92	1482.23	286.086	510.097	534.371	650.939	863.274	1002.35	1273.71	1437.71	191.203	258.184	302.335	438.966	554.722	692.54	662.803	683.709	85.9674	139.243	198.197	283.07	363.896	423.005	481.639	645.027
250	1095.93	1180.58	1294.63	1413.59	1397.26	1613.71	1741.55	1917.18	1032.88	1193.87	1111.51	1288.75	1364.86	1519.2	1792.78	2041.13	585.778	615.236	652.968	688	813.355	896.429	952.939	1057.49	311.115	375.442	446.411	549.633	591.608	636.582	784.042	982.178
500	1366.37	1607.52	1594.47	1651.41	1633.6	1761.92	1997.22	2075.24	1259.89	1382.62	1404.61	1424.99	1593.38	1586.99	2003.23	2126.18	764.33	732.637	752.588	791.246	921.49	990.662	1119.85	1124.47	567.54	629.856	673.769	728.182	730.198	794.998	962.075	1026.17
1000	1308.4	1413.59	1344.64	1519.36	1492.62	1568.16	1808.28	1755.02	1179.6	1223.1	1228.17	1346.74	1392.57	1500.99	1935.56	1970.44	676.196	706.869	683.678	765.844	853.742	924.439	1054.21	1050.13	606.805	570.522	603.295	685.085	758.007	831.203	921.145	1043.74
2000	1117.91	1198.63	1219.2	1299.05	1311.36	1379.49	1560.97	1757.94	1027.35	1009.88	1039.25	1110.23	1193.43	1271.4	1527.21	1841.53	620.438	600.426	661.142	684.603	828.66	853.628	952.549	914.231	535.472	524.925	558.721	610.854	674.693	679.509	881.515	952.288
	TCR	gMFI
	4h	ng CD70/well							8h	ng CD70/well							16h	ng CD70/well							24h	ng CD70/well
ng pMHC/well	0	3.125	6.25	12.5	25	50	100	200	0	3.125	6.25	12.5	25	50	100	200	0	3.125	6.25	12.5	25	50	100	200	0	3.125	6.25	12.5	25	50	100	200
0	175	171	167	168	161	162	167	176	155	154	156	156	157	154	161	178	148	153	153	156	158	157	160	180	149	156	155	155	148	154	161	188
1.95312	172	166	166	165	158	160	169	171	154	151	156	157	157	157	165	180	146	153	154	156	159	159	164	183	149	155	149	156	147	161	159	176
3.90625	168	168	170	164	162	161	170	177	156	155	159	153	159	157	167	181	153	155	158	151	157	158	162	180	147	153	153	153	143	154	159	174
7.8125	169	164	167	166	158	156	163	177	156	157	155	158	158	157	166	181	149	152	156	153	156	160	162	177	146	155	151	151	145	155	166	175
15.625	171	166	164	164	157	156	159	170	157	156	156	157	156	158	164	183	153	153	153	154	155	157	164	180	146	151	149	150	147	153	162	173
31.25	167	165	165	161	152	153	154	160	151	155	155	155	155	154	161	175	153	151	151	152	151	155	165	179	146	155	150	153	150	155	162	178
62.5	168	164	160	158	152	148	150	158	153	151	153	153	149	148	155	170	152	154	155	152	149	149	156	173	148	155	152	150	146	143	150	167
125	161	158	156	151	145	142	145	158	145	142	146	145	143	143	149	165	144	145	148	145	141	141	147	168	149	149	147	140	131	137	141	155
250	142	143	142	137	135	128	136	145	128	130	131	131	131	131	141	154	130	127	133	132	132	132	136	159	129	135	134	129	129	127	133	149
500	131	124	119	118	117	114	120	134	111	111	113	115	117	118	125	143	114	114	117	118	117	119	126	144	116	119	119	117	118	120	127	141
1000	116	112	109	106	105	105	113	123	98.5	101	102	103	104	107	117	130	106	108	111	110	111	111	122	135	109	110	111	112	114	114	121	138
2000	107	105	106	102	103	101	109	119	94	95.1	96	97.6	98.7	99	109	124	101	107	108	105	107	109	118	137	105	107	107	106	109	110	115	129
	4-1BB	gMFI
	4h	ng CD70/well							8h	ng CD70/well							16h	ng CD70/well							24h	ng CD70/well
ng pMHC/well	0	3.125	6.25	12.5	25	50	100	200	0	3.125	6.25	12.5	25	50	100	200	0	3.125	6.25	12.5	25	50	100	200	0	3.125	6.25	12.5	25	50	100	200
0.1	7.85	7.88	7.89	7.56	6.7	6.47	6.05	6.1	5.74	5.83	5.29	5.12	4.84	4.58	4.34	4.41	6.72	6.59	5.9	5.16	4.94	4.62	4.6	4.43	7.02	6.48	5.49	5.15	4.71	4.69	4.68	5.35
1.95312	7.66	7.97	7.78	7.84	7.22	7.2	6.64	6.76	5.65	6.03	5.7	5.68	5.65	4.88	4.93	5.25	7.23	6.86	6.1	5.6	5.37	5.42	5.06	5.09	7	6.58	5.39	5.65	5.04	4.79	4.94	4.76
3.90625	7.85	8.06	8.21	8.04	9	9.53	8.26	7.33	6.16	5.69	5.89	7.07	7.98	7.92	6.97	6.85	6.98	6.82	6.54	6.16	6.89	6.79	6.75	6.64	7.51	6.47	5.9	6.15	5.52	5.71	5.05	5.52
7.8125	8.32	8.02	8.33	11.2	14.9	16.3	14	12.9	6.05	6.23	7.77	12.6	14.1	12.1	13.1	11.7	7.12	6.79	7.7	9.29	11.4	12.8	12.2	10.8	7.4	6.65	6.81	7.27	7.41	6.59	7.24	7
15.625	8.25	8.08	9.01	15	20.7	22.8	20.4	17.2	6.67	6.58	9.86	17.6	22.3	24.6	24.5	22.7	7.22	7.62	12.3	18.6	22.9	22.9	20.5	17.6	7.1	7.19	10.1	15.8	14.5	16.1	13.2	14.3
31.25	8.76	8.84	16.2	19.3	27.4	32.4	30.3	28.5	7.2	9.62	17.6	25.6	34.1	39.6	36.3	38.8	7.77	13.3	21.7	31.6	36.6	40.9	34.8	24.6	7.23	10.4	16	24.2	22.7	24.9	18.8	21.6
62.5	9.8	10.8	18.9	25.6	31.7	33.8	34.9	32.1	10.3	18.2	30.5	46.3	55.4	57.6	57.3	55	13.5	24.1	36	48.7	55	57.9	49	44.4	9.38	21.1	29.4	35.3	36.9	33.5	30	34.6
125	16.9	21.3	29.4	32.2	35.6	36	37	35.9	27.3	44.9	52.9	59.3	68.6	70.7	70.2	66.1	33.1	47.9	58.4	65.2	66.9	68.2	63.4	57.3	24.7	34.1	39.8	41.4	37.2	40.7	37.9	38.7
250	27.2	30.2	35.3	37.6	35.9	37.8	37.2	37.1	53.3	67.6	68.5	74.6	78.5	81.7	77.9	73	60.8	66.4	73.8	74.5	74.2	75.4	73.1	69.1	43.7	44.4	48.8	45.7	48.4	47.2	45.6	48.9
500	32.2	34.4	37	39.2	37.1	38.9	39.5	38.1	58.7	69	74	77.5	78.9	77.8	75.4	71.9	62.3	63.6	69.9	73.8	73.5	76.3	73.3	64.6	45.4	44.5	47.1	46.9	46.6	48.7	48.9	49.5
1000	35.2	37.5	40.7	39.9	40.6	41.2	40.5	40.1	60.6	67.3	70.6	73.9	72.2	77.2	76.1	66.2	62.4	65.3	72.2	72.5	73.7	74.2	74.4	63.3	46.2	46.8	44.8	48.2	47.6	50.8	51.7	51.6
2000	35.9	38.5	37.5	39	37.8	37.3	38.5	39.2	63	69.8	69.6	73.9	71.6	74.4	75	66	62.2	74	73.8	72.7	76.2	77.3	72.4	63.3	45.2	47	46.6	43.6	48.4	49.4	49	49.8
	CD27	gMFI
	4h	ng CD70/well							8h	ng CD70/well							16h	ng CD70/well							24h	ng CD70/well
ng pMHC/well	0	3.125	6.25	12.5	25	50	100	200	0	3.125	6.25	12.5	25	50	100	200	0	3.125	6.25	12.5	25	50	100	200	0	3.125	6.25	12.5	25	50	100	200
0.1	345	351	321	331	201	197	158	152	276	261	247	205	178	147	147	151	348	342	278	210	181	152	145	147	331	332	232	195	149	134	133	147
1.95312	345	348	336	329	206	174	151	152	286	245	250	204	174	149	144	148	338	331	266	207	166	151	142	148	358	327	207	186	141	142	134	140
3.90625	363	347	342	288	195	172	151	155	302	294	238	180	168	148	145	150	356	328	251	201	170	150	145	147	354	311	216	174	143	135	137	139
7.8125	349	354	327	251	170	161	149	154	305	287	239	190	163	147	142	150	347	317	251	198	167	150	144	147	353	313	226	178	144	135	139	143
15.625	353	352	322	240	174	164	148	151	306	288	238	193	162	149	143	147	373	303	239	190	161	145	140	145	340	289	225	173	151	142	135	137
31.25	355	346	288	235	169	152	144	142	297	289	240	194	165	147	141	147	341	281	230	183	156	142	142	145	338	278	212	165	150	138	136	139
62.5	363	354	306	245	173	157	145	140	297	280	236	183	155	145	140	145	330	287	228	184	154	142	141	145	305	249	205	160	143	136	136	139
125	352	333	267	249	172	157	141	142	287	260	225	185	156	139	140	146	307	258	218	181	154	143	143	145	281	227	187	160	145	133	138	141
250	344	311	270	239	188	167	147	144	281	249	219	179	157	142	141	145	288	253	217	183	158	148	142	145	246	224	189	161	156	140	144	146
500	358	320	282	257	200	172	151	146	286	251	226	189	162	144	141	150	299	242	225	192	164	148	145	147	260	229	208	178	158	148	146	151
1000	345	327	299	270	208	178	155	144	277	256	244	194	172	150	147	149	306	279	242	198	170	150	149	149	255	235	218	195	169	153	148	150
2000	341	325	296	262	210	185	155	145	276	261	256	202	199	157	154	149	304	279	249	213	172	155	152	151	259	246	217	191	178	161	145	149

## Sheet: CD27 2018_04_03
CD27	IFNg	[pg/mL]
	4h	ng CD70/well							8h	ng CD70/well							16h	ng CD70/well							24h	ng CD70/well
ng pMHC/well	0	3.125	6.25	12.5	25	50	100	200	0	3.125	6.25	12.5	25	50	100	200	0	3.125	6.25	12.5	25	50	100	200	0	3.125	6.25	12.5	25	50	100	200
0	46.1543	46.1543	34.8387	33.7102	30.973	30.5536	18.3063	16.7104	31.0195	18.3852	16.0397	18.0919	13.9887	20.5855	26.7766	18.4659	99.3579	71.3218	61.5701	68.8839	83.5114	69.8997	34.2919	35.2201	145.708	82.495	83.3213	78.1568	74.645	74.0252	82.0962	33.3636
1.95312	36.6083	19.671	16.6288	20.5546	15.7546	25.0044	10.3343	13.0427	18.0919	11.2072	9.15906	14.5746	10.183	14.1352	20.0626	12.2459	77.6198	61.5701	38.0036	29.674	37.5972	44.5047	22.9209	20.3683	99.6412	53.1607	28.1645	25.0658	13.0841	43.2448	40.3254	25.7057
3.90625	32.1638	17.2352	15.3519	16.5614	22.9441	20.6908	13.3615	17.5082	20.2921	14.7211	10.3293	10.183	15.8932	14.7211	22.1394	22.7786	58.5227	38.2067	23.376	27.0329	36.5814	37.5972	21.9927	23.6171	108.524	30.85	18.8684	25.4789	21.9671	19.9013	50.304	31.5072
7.8125	34.2035	19.2639	17.7076	21.8499	23.561	24.1789	32.8625	49.7338	25.8721	21.4661	21.9064	26.313	38.5337	40.0089	58.7649	60.057	60.3512	39.0194	28.8614	30.2835	49.1774	51.4121	40.7896	61.907	102.12	43.0382	27.7513	41.5922	44.4843	41.5922	65.62	65.62
15.625	33.7102	23.6982	27.6302	42.8276	38.5283	47.9734	65.2299	99.3642	28.6654	31.1667	45.9162	58.3539	72.3243	87.8451	119.672	130.198	77.6198	51.4121	65.8365	66.8523	91.0283	87.3714	99.7328	126.42	107.698	72.9923	68.8607	105.839	98.4017	165.127	173.528	191.861
31.25	38.172	45.6464	46.3722	69.57	90.0524	116.402	167.774	273.021	43.6998	61.0248	102.832	151.058	226.057	219.079	266.359	449.265	104.234	91.4346	157.055	156.243	208.048	190.78	214.602	444.11	127.736	119.473	139.924	240.735	262.426	346.504	435.988	592.628
62.5	56.2189	61.0012	103.884	185.611	156.028	177.792	293.246	409.138	124.674	148.928	271.486	351.093	461.921	540.877	674.617	827.316	212.721	197.891	273.872	356.558	414.662	469.109	649.947	880.151	256.849	248.999	338.654	630.139	714.63	727.231	985.274	1242.4
125	135.672	193.424	181.505	410.155	378.229	515.839	653.109	976.982	426.394	583.248	691.077	706.833	1000.52	968.844	1304.53	1645.1	397.597	483.33	538.387	537.574	683.037	879.492	1224.76	1571.22	550.812	543.995	661.745	1117.46	1205.88	1224.88	1602.55	1989.4
250	317.993	576.648	610.395	879.588	776.841	772.701	1072.52	1252.49	808.107	1147.55	1221.38	1473.93	1610.32	1607.07	2029.88	2391.91	900.621	1117.6	1021.91	1225.27	1347.57	1646.62	2228.65	2404.32	1217.45	1387.05	1346.35	1983.24	1867.97	2018.36	2464.89	3093.07
500	773.62	1031.89	1131.48	935.777	1331.57	1242.18	1400.53	1640.65	1635.16	1759.74	1792.86	2257.02	2133.79	2379.94	2353.41	3073.82	1504.21	1812	1987.53	1853.44	2283.12	2431.03	2938.99	3139.26	1821.9	1936.55	2038.39	2512.91	2339.8	2730.44	3045.04	3691.79
1000	1108.53	1315.17	1420.52	1542.91	1414.55	1526.62	1486.52	1876.36	2009.49	1988	2204.09	2385.36	2463.39	2570.03	2682.46	2810.28	1897.73	1882.29	2257.32	2264.64	2619.56	2836.74	2967.99	3137.4	1925.81	2128.67	2424.7	2639.95	2742.63	3067.99	3325.37	4082.35
2000	1283.01	1426.5	1346.51	1324.42	1198.25	1452.35	1547.56	1740.91	2146.05	2348.87	2333.82	2393.94	2270.81	2772.94	2656.81	3288.76	1868.47	2051.32	2311.16	2351.79	2728.66	2568.36	2778.63	3046.43	2216.67	2305.71	2557.94	2791.38	2921.73	2995.48	3640.5	4046.84
	IL-2	[pg/mL]
	4h	ng CD70/well							8h	ng CD70/well							16h	ng CD70/well							24h	ng CD70/well
ng pMHC/well	0	3.125	6.25	12.5	25	50	100	200	0	3.125	6.25	12.5	25	50	100	200	0	3.125	6.25	12.5	25	50	100	200	0	3.125	6.25	12.5	25	50	100	200
0	24.3656	19.3148	19.165	19.687	19.5118	22.8895	17.0095	16.6922	22.4436	18.2678	19.319	19.4233	21.1133	18.4904	17.8272	18.0276	18.2438	10.191	14.9364	9.83006	9.33383	14.0315	15.3082	10.0363	12.7438	8.1534	11.1645	23.9825	7.29401	13.6059	14.9721	9.27099
1.95312	20.2908	18.8001	18.5522	20.9201	19.3263	19.5002	15.4136	16.1788	21.1312	17.3508	17.5704	23.2644	17.8416	18.9035	18.6515	16.6328	12.3135	4.11017	10.0105	4.73972	6.9901	7.48561	6.64346	5.78456	12.1215	5.33806	9.77783	5.67185	7.29401	4.09882	15.7884	4.83083
3.90625	19.8043	19.7691	19.0504	18.5746	18.8001	19.6401	17.6271	15.5114	20.5278	17.3508	17.1319	18.4047	17.0144	17.6042	18.0678	16.3364	11.681	7.75595	24.3777	6.4047	31.0372	6.76492	21.9488	5.25993	12.0258	6.72131	13.2227	14.2766	7.34174	10.7819	14.2523	4.97385
7.8125	20.8468	19.1765	20.2669	19.5701	20.3868	19.9459	21.6412	23.5052	21.8474	19.9997	18.6278	18.938	19.0936	21.3274	19.8291	20.6078	12.3135	5.27952	4.02026	4.73972	5.95454	7.48561	9.46227	20.1172	53.1692	5.52879	6.95991	11.643	13.6059	5.76723	10.3233	8.69731
15.625	19.4073	19.6051	19.7691	22.8765	22.1557	22.3216	23.231	27.5678	20.1577	18.9207	21.6139	21.8294	22.9533	23.4296	25.5725	25.6586	11.952	3.7056	8.02633	13.3079	12.5394	12.0424	13.7246	12.8137	17.0101	8.24892	7.19855	11.308	8.34443	119.708	18.0474	12.3823
31.25	19.9459	22.9547	23.9203	27.2988	32.9404	38.0504	45.6591	72.7254	19.059	22.7344	25.2891	31.96	45.6952	44.1126	49.879	69.6246	15.7966	24.4688	22.9672	20.0134	24.3777	21.5578	25.3285	59.8423	12.8396	11.8822	12.9832	15.0435	14.5162	18.2583	27.4568	22.5758
62.5	23.4805	29.7654	40.5387	69.9917	54.9993	62.3644	91.8304	140.472	31.2115	33.0632	49.6833	70.5631	96.8173	109.534	164.339	175.77	35.6598	30.1234	41.9506	54.8809	51.8704	67.3025	86.011	173.007	24.6571	23.4045	27.1168	35.9217	78.9446	37.7169	59.4468	70.9053
125	48.9991	74.6165	66.66	191.188	181.301	249.329	311.46	493.575	76.1039	126.753	169.932	175.737	287.429	278.786	371.633	423.2	71.6034	80.4252	96.3974	85.2773	135.937	178.758	250.882	494.375	58.4631	52.7287	56.7458	96.2396	106.127	116.469	190.649	270.718
250	141.197	308.181	304.989	473.174	447.659	485.47	590.331	726.977	202.207	337.231	428.539	499.003	603.779	617.26	819.306	833.177	205.473	277.031	230.816	290.705	368.973	530.574	690.179	914.752	138.899	166.963	217.216	300.189	301.785	411.963	421.665	619.32
500	511.397	667.507	696.566	949.285	855.115	887.054	855.452	999.382	541.409	638.588	635.261	921.751	891.986	951.628	1008.45	1078.96	525.26	555.089	615.862	617.234	796.028	840.282	922.837	1188.84	350.916	382.023	478.793	576.381	508.777	635.97	604.156	848.401
1000	536.104	810.021	760.13	1014.95	924.676	1004.59	883.971	1021.86	747.586	756.692	926.016	942.808	1047.74	925.653	1123.17	1171.65	614.967	709.89	686.879	742.34	879.939	959.277	1024.44	1154.48	370.61	450.071	482.339	618.433	639.34	699.298	760.953	842.106
2000	645.962	897.831	808.581	829.496	805.795	843.864	924.149	966.524	386.838	853.512	719.148	886.109	872.998	865.688	1029.56	1130.27	618.309	621.415	701.033	721.06	859.277	865.675	884.802	1077.47	471.658	405.063	462.721	569.299	603.589	646.591	815.185	916.753
	TNF	[pg/mL]
	4h	ng CD70/well							8h	ng CD70/well							16h	ng CD70/well							24h	ng CD70/well
ng pMHC/well	0	3.125	6.25	12.5	25	50	100	200	0	3.125	6.25	12.5	25	50	100	200	0	3.125	6.25	12.5	25	50	100	200	0	3.125	6.25	12.5	25	50	100	200
0	41.2277	40.7298	40.4815	40.4557	40.1905	40.6935	36.6627	37.2238	41.0169	40.8625	40.4253	40.3563	40.9488	40.5757	37.0953	37.2238	18.1381	14.7087	10.3354	10.631	12.3332	12.0369	16.9793	15.4987	19.4474	16.1963	16.3373	18.1024	17.4663	18.456	20.094	18.393
1.95312	40.992	40.2796	40.3375	40.3375	40.551	40.7572	36.587	37.9538	40.7032	40.3993	40.2464	40.2049	40.4253	40.4602	37.1724	38.0331	16.1976	11.7406	9.59692	11.5186	10.7788	13.2231	15.4283	16.2033	21.5776	14.2965	12.8933	13.0335	12.9634	16.9015	18.747	15.4283
3.90625	40.4729	40.1507	40.3375	40.8873	40.6754	41.8949	39.0274	41.6046	40.3477	40.3734	40.2547	40.2799	41.3907	41.2567	38.3522	40.109	16.5704	12.2591	9.67073	10.7788	12.3332	13.1488	17.8978	22.7262	24.2154	13.805	13.9454	14.437	16.2668	16.831	19.5264	19.4555
7.8125	40.8873	40.4988	41.2781	44.7891	45.6114	49.083	56.6294	79.4897	40.5577	40.4778	41.6131	43.6087	49.7507	50.5571	56.826	65.8573	17.6898	12.8521	16.0486	17.6898	26.7111	28.5295	33.5925	49.2588	20.8666	14.6479	17.2544	19.5183	24.0725	24.0725	34.9738	31.7797
15.625	41.2377	41.6647	47.5121	83.8718	70.9261	90.8538	103.825	169.011	40.9973	42.2549	49.5928	61.1108	81.3771	93.9419	107.503	117.514	17.8392	19.7094	34.9305	46.1148	61.8222	68.8364	73.5394	108.791	20.8666	23.0733	30.1036	39.7772	49.0823	62.9169	75.7065	76.8703
31.25	42.4382	61.7514	89.0193	153.677	238.972	356.045	361.867	681.699	42.2549	53.0045	99.8828	150.075	245.296	277.059	332.786	547.099	36.3096	44.6396	111.823	130.226	175.001	165.842	167.304	418.876	31.4762	48.4875	63.525	102.387	128.287	207.18	214.392	268.63
62.5	59.102	109.583	288.584	655.271	547.542	613.36	773.069	1015.53	82.4955	133.87	340.042	461.412	735.654	818.849	1024.24	1000.12	128.849	136.531	242.154	351.597	386.558	476.042	582.014	904.467	79.6857	115.188	168.196	324.488	396.518	484.6	534.681	702.496
125	329.716	657.487	564.166	1383.3	1246.42	1657.24	1735.51	2299.42	507.342	813.157	1134.26	1167.12	1574.88	1598.98	1841.77	1921.8	336.365	411.741	533.313	548.268	728.871	941.171	1089.86	1522.76	240.178	299.9	341.031	533.452	782.631	877.458	977.699	1131.29
250	1051.57	1897.7	1817.62	2181.39	2167.11	2217.57	2619.98	2816.89	1095.98	1836.62	1832.91	2247.75	2416.41	2479.97	2817.96	2603.21	907.526	1239.22	1136.17	1207.16	1429.73	1702.47	1943.53	2232.43	760.497	880.558	904.508	1265.67	1252.83	1474.93	1485.29	1882.64
500	2093.2	2633.47	2389.19	2902.52	2949.78	2929.61	3072.04	3271.67	2113.35	2432.94	2520.76	2776.93	2938.23	2772.05	3190.53	3236.88	1691.95	1978.03	2047.84	2034.89	2246.74	2317.58	2308.43	2659.21	1456.06	1500.36	1569.56	1765.38	1729.74	2039.07	1938.62	2296.99
1000	2573.88	2801.98	3189.52	3198.53	3096.82	3189.85	3308.96	3613.75	2641.91	2692.14	3063.92	2883.22	3193.91	3144.32	3261.33	3348.79	2187.57	2228.57	2310.33	2403.9	2484.13	2568.76	2599.83	2646.56	1679.33	1799.45	1900.65	1963.04	2043.86	2422.75	2258.62	2415.8
2000	2326.52	2611.72	2868.92	2887.91	2028.53	2583.76	3344.92	3187.12	2454.67	2565.12	2596.59	2519.31	2727.41	2681.34	3397.07	3551.55	2315.92	2122.49	2268.06	2365.9	2492.26	2420.36	2366.67	2613.94	2074.94	1791.33	1941.1	1978.38	2108.66	2153.45	2254.21	2510.13
	TCR	gMFI
	4h	ng CD70/well							8h	ng CD70/well							16h	ng CD70/well							24h	ng CD70/well
ng pMHC/well	0	3.125	6.25	12.5	25	50	100	200	0	3.125	6.25	12.5	25	50	100	200	0	3.125	6.25	12.5	25	50	100	200	0	3.125	6.25	12.5	25	50	100	200
0	297	304	304	305	316	304	315	327	255	258	275	282	291	291	290	309	289	285	288	287	289	289	294	300	267	276	272	275	269	277	285	297
1.95312	309	310	304	303	310	305	308	323	288	283	240	279	286	279	299	308	284	285	284	285	288	285	292	293	265	259	264	269	271	273	290	290
3.90625	303	308	294	287	308	303	311	330	277	292	256	242	286	290	296	299	283	288	289	289	289	285	295	293	261	251	276	275	267	280	288	291
7.8125	303	306	308	300	290	306	312	315	278	273	286	276	255	284	271	305	288	289	290	286	282	279	286	299	282	273	273	271	271	266	273	290
15.625	310	302	284	278	298	297	308	324	283	288	260	258	281	291	292	307	289	287	293	292	287	285	288	319	270	277	275	276	271	313	290	304
31.25	305	303	302	286	299	296	302	316	275	269	283	273	286	279	282	290	288	296	306	312	299	294	302	336	276	283	293	303	294	302	306	328
62.5	296	302	296	289	296	289	289	306	285	289	289	253	275	271	280	289	309	304	316	327	306	315	317	341	288	298	315	322	326	324	329	344
125	290	292	293	259	275	276	278	299	282	289	294	265	320	271	271	265	330	323	326	313	323	309	318	325	322	325	330	341	328	319	317	357
250	270	266	272	261	261	268	262	264	268	262	269	239	249	252	248	268	336	323	322	328	310	303	303	335	328	305	317	320	303	302	303	338
500	236	231	222	205	221	217	224	226	227	219	203	199	216	218	217	225	281	270	274	264	257	251	258	280	279	269	273	252	270	262	278	296
1000	191	168	172	171	176	178	199	189	173	169	168	161	165	178	188	195	219	209	217	205	213	199	221	241	228	217	223	222	230	225	241	262
2000	164	139	147	143	169	145	162	166	144	137	137	142	142	143	163	167	191	181	183	177	178	173	189	200	219	193	199	191	205	191	206	231
	4-1BB	gMFI
	4h	ng CD70/well							8h	ng CD70/well							16h	ng CD70/well							24h	ng CD70/well
ng pMHC/well	0	3.125	6.25	12.5	25	50	100	200	0	3.125	6.25	12.5	25	50	100	200	0	3.125	6.25	12.5	25	50	100	200	0	3.125	6.25	12.5	25	50	100	200
0.1	6.37	6.14	5.73	5.13	4.67	4.87	4.64	4.99	5.1	5.07	4.7	4.36	3.95	3.79	3.56	3.55	5.94	5.83	5.2	4.55	4.4	4.24	4.03	4.12	6.62	6.27	5.79	5.27	4.77	4.7	4.59	4.2
1.95312	6.28	6.44	5.94	6.03	6.05	5.93	5.28	5.7	5.08	4.81	5.22	5.44	5.65	4.99	4.56	5.52	6.17	6.07	5.27	5.29	5.18	4.86	4.88	5.27	6.73	6.64	5.97	5.49	5.28	5.02	5.28	5.03
3.90625	6.36	6.34	6.82	7.91	7.6	8.23	6.58	7.86	5.39	5.16	5.89	7.37	9.9	9.29	6.58	7.84	6.53	6.37	6.17	6.2	7.16	6.26	6.89	7.02	6.72	7.16	6.84	7.05	7.07	7.38	7.11	6.37
7.8125	6.4	6.37	8.14	13.9	13.2	14	14.7	14.4	5.5	5.75	8.93	14.8	20.7	19.6	16.9	22.1	6.68	6.58	7.84	9.39	11.9	11.9	10.9	14.5	7.64	7.19	9.11	10.4	13.6	10.1	12.8	11.6
15.625	6.39	6.99	13.3	26.1	22.5	23.2	22	25	5.84	8.54	18.1	27	39.2	40.6	36.5	38	7.37	8.5	15.4	20.7	25	25.9	23.7	32.5	7.47	9.81	16.6	26.5	25.2	33.6	30.5	27.9
31.25	7.17	12.6	22	29.8	40.7	46.9	45.5	53.7	8.02	15	33.7	54.9	91.4	78.1	74.5	102	11.9	15.7	38.7	53.1	56.8	57.4	48.1	92.1	11.2	19	27.3	48.5	50.4	66.1	64.1	68.2
62.5	10.9	16.6	37.7	51.7	57.5	53	62.6	58	19.4	31.5	78.8	102	160	163	178	161	30.4	36.1	74.7	122	111	138	147	204	22.4	34.9	57.5	95.2	106	119	125	130
125	21.3	37	41.1	77.4	70.8	82.5	84.1	73.5	59.3	101	179	183	253	239	247	203	75.8	95.9	156	166	220	239	281	325	59.1	73.6	91.5	138	171	175	186	205
250	40	70.7	82.8	90.6	87.5	91.7	93.2	68.7	145	218	293	326	358	335	325	363	287	356	332	389	412	491	531	689	158	175	202	276	275	306	292	344
500	66.1	75.6	76.2	98.6	89.5	93.3	94.9	77.1	320	334	329	415	436	423	357	343	501	514	523	545	582	607	591	685	248	281	308	366	344	379	391	422
1000	83.2	101	93.5	97	99.3	99.1	91.8	82.1	407	449	457	424	435	427	416	352	538	531	572	567	590	582	624	706	280	315	351	394	411	476	414	468
2000	92.8	107	103	98.1	98.3	96.9	94.1	90.8	419	464	415	399	388	421	416	391	520	562	537	562	573	597	650	666	332	353	343	392	447	416	408	489
	CD27	gMFI
	4h	ng CD70/well							8h	ng CD70/well							16h	ng CD70/well							24h	ng CD70/well
ng pMHC/well	0	3.125	6.25	12.5	25	50	100	200	0	3.125	6.25	12.5	25	50	100	200	0	3.125	6.25	12.5	25	50	100	200	0	3.125	6.25	12.5	25	50	100	200
0.1	225	229	204	162	142	129	127	122	180	183	170	150	138	123	122	121	231	232	204	171	138	125	119	115	225	221	203	158	132	118	117	118
1.95312	240	233	175	164	151	130	124	120	204	190	160	151	130	124	122	121	238	232	193	168	133	121	115	113	224	211	187	143	131	119	120	117
3.90625	238	237	176	142	130	132	127	118	193	199	166	149	131	126	123	121	236	228	193	170	135	123	115	116	226	202	176	150	129	122	117	117
7.8125	239	226	178	138	134	129	120	118	195	190	170	147	128	121	118	119	237	219	181	163	130	122	113	119	223	215	177	139	127	119	116	114
15.625	242	224	167	132	129	125	116	118	196	191	160	140	125	123	114	113	229	215	168	145	126	120	112	117	224	199	162	133	121	114	111	112
31.25	234	213	162	144	122	115	113	111	188	174	152	129	113	111	107	108	216	203	153	135	115	114	113	113	211	183	155	121	115	106	105	105
62.5	236	212	154	130	116	115	110	106	187	173	140	119	104	102	99.2	101	195	178	142	122	109	104	102	104	189	157	132	110	104	98.4	101	97
125	229	182	158	119	113	109	106	103	169	149	125	114	105	98	95.3	103	168	154	125	119	100	101	96.1	99	147	134	120	105	98.7	94.7	95.2	95.1
250	223	159	132	118	109	106	103	104	157	134	118	104	93.1	92.9	93.7	97	147	134	117	109	94.6	93.8	91.7	94.1	125	120	112	99.2	97	92	92.5	92.6
500	217	164	142	118	117	107	108	107	153	128	113	102	92.6	92.2	95.6	101	147	131	116	109	93.8	94.8	93.2	97.5	130	120	111	103	98.5	92.1	92.9	89.9
1000	228	167	151	130	119	113	114	109	159	136	115	105	95.7	96.8	95.5	102	156	141	125	116	95.2	101	95.2	95.1	128	123	117	108	102	94.2	97.1	92.3
2000	233	178	162	147	134	121	116	110	161	136	123	117	106	102	99	103	155	147	128	125	104	104	99.8	99.5	129	131	124	112	105	101	99.9	96.6

## Sheet: CD27 2018_08_07
CD27	IFNg	[pg/mL]
	4h	ng CD70/well							8h	ng CD70/well							16h	ng CD70/well							24h	ng CD70/well
ng pMHC/well	0	3.125	6.25	12.5	25	50	100	200	0	3.125	6.25	12.5	25	50	100	200	0	3.125	6.25	12.5	25	50	100	200	0	3.125	6.25	12.5	25	50	100	200
0	117.359	46.2128	18.0965	15.1626	49.1467	69.4394	10.5948	53.3913	101.681	29.3764	8.20155	-5.48464	5.87748	11.5585	33.1343	10.5948	30.6545	11.4336	18.029	15.2024	23.1169	18.2175	-12.6849	-17.1835	12.6789	10.8972	6.54184	9.31342	11.0952	5.94793	-12.4804	-8.7998
1.95312	10.5173	-24.6893	-33.002	-29.3346	-28.1122	-22.9779	-7.95034	-8.23565	0.97111	-11.6822	-15.8138	-12.9733	-10.6492	-9.87455	-7.09441	-7.66503	22.3632	6.34576	3.89604	2.01164	5.02668	6.72264	18.805	6.12724	34.0597	16.2424	3.17635	15.8464	5.55199	16.4403	16.3512	9.6034
3.90625	-0.72927	-26.4007	-29.0901	-27.1342	-21.7554	-27.1342	-3.956	-6.8091	3.03695	-8.32517	-10.391	-7.29225	1.22934	-0.32004	1.7502	0.60896	16.3331	18.7828	12.5643	10.1146	12.9412	14.4487	17.9871	3.06004	26.9327	14.0647	2.38447	2.78041	6.54184	12.085	16.1468	7.35412
7.8125	5.38298	-21.0219	-27.3787	-15.8877	-16.8656	-13.9317	9.73888	4.31799	4.06987	-5.22641	-4.70995	0.19642	13.3661	20.0801	17.1569	20.2953	23.8707	19.9134	12.7527	28.2048	25.5666	38.1921	20.6453	28.4156	28.5165	22.5774	18.816	14.2627	34.4556	33.4658	26.9842	18.805
15.625	19.0744	-19.3105	-19.555	-8.06397	-2.4407	2.4491	31.1371	26.5722	4.06987	1.48757	6.9104	19.0472	49.5183	63.4628	53.3913	83.0636	41.2072	44.7875	53.4558	68.9078	86.0559	91.8975	86.4879	133.518	29.7043	29.7043	39.4049	65.9328	87.3136	88.3034	80.9669	80.558
31.25	23.2308	0.73767	-6.59703	16.874	29.343	37.9001	66.8009	82.4929	24.47	38.6727	46.4196	67.3362	144.03	183.023	112.451	188.058	71.546	86.0559	95.4779	113.38	186.306	180.841	181.98	326.138	60.5876	80.7806	85.7298	135.618	170.857	198.177	121.045	161.941
62.5	55.7479	28.365	16.1405	49.3912	64.794	86.5537	138.984	138.984	83.0883	82.3136	100.648	173.21	263.333	298.452	326.148	331.854	178.768	182.914	180.276	268.843	383.037	512.872	507.103	565.176	140.567	183.923	235.791	358.137	454.746	573.726	466.412	458.846
125	96.8222	69.6839	65.772	99.0226	109.291	120.293	192.337	189.199	173.21	207.297	205.231	286.057	406.909	484.636	443.41	482.783	325.186	412.057	378.703	470.097	569.404	686.237	853.288	902.568	293.202	379.913	473.751	527.797	569.766	718.838	738.37	793.989
250	133.007	132.518	106.113	135.941	149.143	151.588	203.75	220.298	246.29	265.915	281.151	387.541	412.59	509.684	443.125	538.704	365.701	506.277	450.687	571.666	775.746	712.619	938.556	1087.62	382.685	447.817	561.848	659.051	780.011	992.828	890.708	1010.94
500	129.095	109.047	112.714	124.939	132.762	145.476	193.764	211.168	207.555	231.571	257.135	337.187	344.417	447.967	408.888	450.828	394.909	421.102	457.094	575.811	750.872	814.942	1026.48	1034.66	380.111	401.096	461.477	629.356	765.757	917.798	1116.66	982.519
1000	140.341	90.71	90.9545	126.65	117.848	124.694	186.631	196.902	212.462	196.709	227.955	272.629	308.781	362.751	364.95	411.17	405.273	304.269	421.856	480.838	690.571	693.021	930.581	923.424	368.629	323.294	370.213	557.888	732.498	901.564	861.058	914.018
2000	220.779	137.408	111.247	134.229	142.297	163.079	174.933	226.86	267.723	171.145	181.99	236.219	279.601	321.693	330.142	407.461	428.451	373.615	439.946	503.262	719.591	701.689	925.674	853.083	481.868	341.705	454.944	534.924	646.183	868.701	888.867	895.411
	IL-2	[pg/mL]
	4h	ng CD70/well							8h	ng CD70/well							16h	ng CD70/well							24h	ng CD70/well
ng pMHC/well	0	3.125	6.25	12.5	25	50	100	200	0	3.125	6.25	12.5	25	50	100	200	0	3.125	6.25	12.5	25	50	100	200	0	3.125	6.25	12.5	25	50	100	200
0	20.0834	14.7137	15.7228	11.0739	13.993	11.0739	27.572	42.5344	23.7831	26.344	31.5484	15.0677	32.7463	19.2808	16.2768	13.0496	19.7689	30.3835	54.4186	12.9976	11.1675	43.3771	20.0624	11.4481	30.1968	15.4385	11.5748	33.2371	13.3483	13.9184	16.7687	49.8322
1.95312	8.29896	14.029	6.02856	8.73141	13.5965	9.23595	24.9804	19.2595	23.7418	15.9351	13.7047	16.2243	8.66545	17.1743	14.4676	13.5874	34.1656	10.7405	15.6817	7.50734	203.327	9.39843	11.1314	36.9108	9.42124	109.372	31.0202	12.5882	52.7458	40.9646	9.54792	49.1354
3.90625	12.3712	9.27198	15.3984	12.0469	17.3805	10.1729	16.5212	20.8242	17.4634	12.3416	17.0504	11.1438	13.0438	10.6894	15.1032	17.2547	29.1024	23.4291	17.1458	11.8995	17.1458	7.99536	15.4385	16.0086	39.1277	27.0298	118.239	66.4272	31.9069	38.811	16.0086	20.5057
7.8125	26.2819	11.218	10.0288	16.4075	26.39	33.4535	24.8826	21.2643	10.4003	19.6526	14.9851	18.0417	19.0743	24.7744	25.9584	195.778	30.9325	8.23937	9.76445	112.433	184.965	19.2809	18.4789	32.9837	160.107	48.6287	13.2216	15.3119	86.8861	17.9088	7.4577	11.0047
15.625	16.1192	16.1192	12.9118	20.1194	28.6244	47.4723	51.4337	39.1117	16.7612	14.2003	18.9504	20.933	99.9082	56.0836	38.1337	53.7319	30.2614	9.76445	21.9651	31.4205	30.9325	40.3269	26.2697	33.3638	42.2314	31.0835	8.59782	21.4558	18.9222	14.7418	20.3157	16.3253
31.25	29.8136	25.2368	27.5072	48.3372	89.1322	97.8174	89.0844	117.298	22.6265	35.8854	33.4898	63.5185	154.431	153.15	83.8524	148.983	17.0238	22.4531	26.0523	37.8258	85.6522	54.7847	48.5654	145.856	27.3465	65.9839	27.9799	37.1642	22.0892	23.7994	16.262	58.6998
62.5	36.7329	50.3193	55.2925	112.629	137.964	187.011	242.768	201.303	56.3727	75.4143	72.2751	158.107	257.156	295.9	335.916	287.949	42.462	46.3663	43.2551	73.1466	128.72	200.948	169.735	255.307	32.1603	161.311	31.2735	61.7401	84.3525	88.7229	86.316	103.418
125	87.7267	148.271	132.702	214.977	209.751	300.099	334.205	316.553	124.402	166.698	185.162	301.559	381.443	448.357	422.464	420.899	92.4235	111.456	110.48	169.348	198.996	390.789	401.686	399.659	39.7611	72.9513	167.645	75.6749	90.8131	137.051	182.149	319.534
250	161.929	221.103	203.697	264.061	283.521	317.289	321.785	321.247	223.08	213.786	252.365	331.96	399.617	470.621	479.576	429.799	141.897	160.991	156.172	217.175	303.067	404.82	474.97	467.813	84.4158	85.936	134.518	135.911	181.643	240.232	311.933	265.315
500	154.613	182.795	204.49	252.06	253.862	301.324	309.072	312.886	168.433	182.27	243.402	314.612	341.666	429.274	414.592	401.292	148.851	155.44	193.933	260.243	319.111	405.125	415.684	571.754	72.3812	80.172	113.742	328.212	174.992	212.363	231.808	387.244
1000	132.45	164.308	189.318	226.761	257.754	302.801	316.7	294.599	158.726	173.266	205.401	278.717	331.381	366.945	395.864	430.972	134.699	111.273	138.725	207.231	287.267	679.943	395.035	395.605	197.034	72.5712	85.7459	132.998	218.063	194.501	235.355	368.179
2000	130.54	124.089	137.748	191.66	218.112	392.464	257.828	292.349	156.207	142.287	156.744	230.391	273.059	330.555	328.729	316.944	98.7678	100.659	111.09	194.909	347.538	286.047	338.536	323.398	49.5788	43.1181	83.2757	85.6826	127.93	127.93	191.08	174.612
	TNF	[pg/mL]
	4h	ng CD70/well							8h	ng CD70/well							16h	ng CD70/well							24h	ng CD70/well
ng pMHC/well	0	3.125	6.25	12.5	25	50	100	200	0	3.125	6.25	12.5	25	50	100	200	0	3.125	6.25	12.5	25	50	100	200	0	3.125	6.25	12.5	25	50	100	200
0	10.0894	6.96355	5.81895	10.7154	8.10898	16.3599	12.3471	20.3895	21.4356	16.814	14.1078	13.4776	14.4681	17.4468	8.45515	6.45808	15.7509	5.36877	5.97924	-0.53082	6.18274	7.60731	2.3287	8.0647	5.84679	-2.06979	-2.24966	-3.14898	-6.56587	2.24779	6.482	3.71292
1.95312	6.85946	0.523124	0.004894	13.9532	22.55	11.5503	15.4689	19.0457	16.814	15.1892	13.6576	28.0052	60.8811	33.7967	36.9609	37.4146	11.882	4.14793	8.8285	18.1951	35.3182	40.215	27.4751	42.7549	8.18662	-2.42953	-5.48694	-0.09106	-1.53016	11.067	9.25191	12.0227
3.90625	15.1038	0.419464	9.3595	79.7805	45.7378	59.7666	78.5189	31.3015	19.1668	16.543	14.378	79.3439	58.9794	106.141	84.137	72.2245	10.457	11.0677	22.4736	58.5956	85.8093	85.6045	68.4105	89.3454	4.04718	1.52811	2.06787	4.22713	33.9503	29.9836	10.4393	20.9343
7.8125	11.3415	10.5067	18.141	194.494	59.014	353.611	84.3715	174.485	19.4387	23.7107	66.5147	98.4785	122.153	90.0903	141.631	34.3546	20.0286	25.7344	62.2751	136.305	156.686	189.695	184.439	206.443	8.18662	12.6874	14.1279	10.1668	22.5941	50.0087	34.4173	55.4743
15.625	23.812	73.9141	19.1897	323.805	146.432	97.0608	224.831	376.51	37.6802	38.051	90.7783	77.5002	222.064	206.614	307.64	707.232	40.8272	110.415	202.51	284.882	397.376	396.116	369.698	492.329	15.9288	30.5245	38.8201	50.0087	153.284	135.294	79.3705	153.237
31.25	105.545	102.234	99.921	333.325	627.639	290.386	886.445	465.355	127.445	306.912	139.351	178.13	330.95	787.824	477.102	831.078	147.418	249.543	387.089	459.273	677.402	725.123	600.26	811.816	55.0645	85.4371	130.391	175.485	93.2215	169.477	178.392	151.429
62.5	138.766	286.26	354.361	855.556	789.971	796.012	859.055	512.419	460.436	133.483	245.158	187.152	1390.51	1483.63	1574.71	1418.91	590.142	763.725	801.788	941.098	1052.9	1342.51	1222.04	1231.39	236.623	404.918	165.291	276.729	240.281	430.837	317.223	433.618
125	1068.84	723.282	317.4	759.65	393.209	397.919	470.133	518.926	561.73	481.802	872.822	292.405	1661.47	1462.45	1318.63	701.97	1163.15	1349.04	1365.03	1300.27	1477.23	1617.08	1621.08	1643.88	251.444	938.521	553.818	240.647	346.58	720.418	683.017	783.321
250	1323.58	559.097	582.713	279.602	945.558	1814.45	482.634	765.787	850.383	1514.34	1186.66	1635.05	392.148	1959.51	1668.91	1176.32	1614.33	1585.25	1490.64	1550.3	1728.87	1705.34	1817.52	1993.32	1046.29	795.947	435.656	565.966	223.278	337.37	756.395	903.381
500	1077.32	1049.08	1698.22	504.752	459.891	1897.83	1945.53	1905.94	1169.38	682.551	625.313	1782.91	361.174	1093.73	923.005	978.128	1724.95	1548.93	1394.13	1475.42	1693.13	1900.42	1753.87	1905.24	502.532	709.281	316.393	501.788	634.733	1097.64	1076.3	512.948
1000	1157.92	859.465	1092.88	1336.73	520.508	985.918	1360.19	450.937	1321.31	306.557	571.184	1570.34	416.079	603.511	1620.53	1769.11	1503.6	1318.23	1309.47	1410.85	1669.19	1802.23	1459.91	1864.82	1088.17	520.23	92.6782	924.741	87.9711	1015.1	421.007	244.107
2000	943.09	1175.79	1263.01	691.193	539.327	1073.32	865.795	1677.68	1107.45	1059.78	613.029	1064.24	476.502	1427.36	1464.69	932.988	1479.5	1219.94	1298.25	1456.58	1698.66	1640.47	1628.67	1602.68	653.713	490.25	797.465	856.975	753.311	596.096	697.864	335.844
	TCR	gMFI
	4h	ng CD70/well							8h	ng CD70/well							16h	ng CD70/well							24h	ng CD70/well
ng pMHC/well	0	3.125	6.25	12.5	25	50	100	200	0	3.125	6.25	12.5	25	50	100	200	0	3.125	6.25	12.5	25	50	100	200	0	3.125	6.25	12.5	25	50	100	200
0	314	308	329	311	320	310	326	325	312	323	324	319	304	323	337	329	334	329	351	360	318	371	336	356	352	369	346	321	327	368	369	396
1.95312	85.4	78.2	330	324	329	280	308	301	305	313	310	323	315	294	289	312	326	337	347	319	344	295	283	329	332	361	366	308	308	331	322	345
3.90625	311	336	327	323	307	309	303	288	294	304	317	321	283	300	289	303	325	339	333	322	311	307	281	307	358	346	363	316	341	339	293	367
7.8125	304	320	327	290	284	280	300	285	292	315	327	330	309	304	282	287	317	339	325	352	349	320	296	310	370	335	319	306	374	310	322	318
15.625	310	312	313	287	275	273	281	284	285	305	303	321	317	264	290	288	319	319	315	343	345	300	294	305	342	344	300	356	415	380	364	374
31.25	289	298	307	309	305	294	262	260	291	299	302	315	293	295	287	296	316	322	327	350	364	322	270	303	335	341	360	400	410	408	400	397
62.5	274	288	291	277	302	289	272	252	270	278	290	289	280	274	268	293	281	302	329	361	312	382	309	280	311	358	391	401	386	398	381	405
125	235	252	268	266	279	263	249	228	212	224	239	248	257	246	239	255	251	278	301	332	310	288	281	266	298	346	366	392	377	363	364	362
250	190	177	222	213	215	208	214	203	163	180	188	199	195	183	192	211	219	230	245	259	256	233	216	231	279	304	301	318	314	320	298	323
500	152	158	171	170	151	166	178	159	135	149	149	141	158	162	161	184	177	192	209	215	211	205	185	208	242	231	268	281	270	276	278	289
1000	136	138	143	147	123	124	159	165	119	111	137	141	140	147	144	160	154	173	176	185	187	182	172	184	199	211	220	229	244	242	246	255
2000	109	121	124	130	116	121	143	128	105	114	121	133	139	112	141	163	141	158	165	165	178	168	169	181	187	181	205	218	237	242	229	231
	4-1BB	gMFI
	4h	ng CD70/well							8h	ng CD70/well							16h	ng CD70/well							24h	ng CD70/well
ng pMHC/well	0	3.125	6.25	12.5	25	50	100	200	0	3.125	6.25	12.5	25	50	100	200	0	3.125	6.25	12.5	25	50	100	200	0	3.125	6.25	12.5	25	50	100	200
0.1	16.8	16.5	16.3	17.6	16.9	17.7	16.4	17.5	16.2	15.9	15.2	16.2	16	15.6	15.8	15.5	17	17.6	16.9	15.6	15.7	17.1	16.6	16.7	16	15.4	16.2	16.2	19.6	16.1	15.7	16.8
1.95312	15	14.6	17.7	24.6	31.5	30.9	27.5	25.7	15.6	16.1	18.9	30.2	43.5	43.9	34.9	29.7	15.9	17.2	19	21	23.2	25.8	22.3	23.5	15.1	16.4	16.8	18.1	20.2	27	18.3	21.8
3.90625	18	18.4	19.3	36.9	39.2	37.9	36.3	34.2	16.1	16.8	23.5	51.2	63.9	74.7	57.4	50.7	16.4	17.7	21.4	26.8	34.3	38.2	32.3	32	16	16.2	19.6	31	28.8	36.5	28.8	21.4
7.8125	17	18.4	23.7	52.2	57.1	67.6	58.7	48.6	16.8	18.8	38.2	78.3	99.4	116	97	84.3	16.3	18.9	26.4	46.4	51.7	66.5	56.3	51.1	16.8	18.2	21.9	33.8	46.5	52.7	49.4	43.6
15.625	17.1	21.9	26.3	61.7	67.8	73.6	72.6	58.8	18.4	25.7	54.5	108	142	164	143	135	18.7	25.6	50	80.6	105	105	92.4	87.8	17.5	22.8	35.6	70.1	107	119	101	72
31.25	18.4	31.9	44	77.9	81.6	83.2	71.8	71	22.9	55.5	99.9	145	175	198	177	182	23.7	43.4	84.5	106	159	159	122	137	20.3	40.5	75.2	122	146	173	135	114
62.5	26.6	49.1	58.7	86.5	88.1	92	87.5	72.5	44.1	103	141	187	204	223	233	215	54.2	108	155	201	213	325	206	155	47.2	109	172	211	225	264	242	199
125	46	66	69	84.4	82.9	90.7	90.1	69.9	110	150	183	201	225	257	244	229	133	189	227	258	265	273	280	188	119	196	246	280	274	297	292	261
250	55.6	67.7	67.9	79.6	75	86.1	88.3	70.2	136	178	187	216	232	260	248	228	185	224	230	281	288	284	230	205	188	250	269	319	325	388	331	344
500	62.1	75.1	75.9	81.3	75.2	85.7	90.1	76.3	148	181	199	225	232	258	243	239	193	209	253	288	306	324	229	226	202	207	279	309	337	408	376	382
1000	69	79.4	80.7	81.9	87.9	90.8	88.8	78.6	155	177	203	222	226	289	240	234	183	222	228	275	301	295	245	220	192	212	275	287	345	408	400	363
2000	71	81.1	77	85.9	86	92.9	93.1	81.5	147	169	178	214	230	233	237	257	177	216	255	268	320	306	269	231	193	205	235	295	385	448	390	372
	CD27	gMFI
	4h	ng CD70/well							8h	ng CD70/well							16h	ng CD70/well							24h	ng CD70/well
ng pMHC/well	0	3.125	6.25	12.5	25	50	100	200	0	3.125	6.25	12.5	25	50	100	200	0	3.125	6.25	12.5	25	50	100	200	0	3.125	6.25	12.5	25	50	100	200
0.1	6740	6380	5831	3481	2161	1640	1574	1540	6123	5778	4776	2874	2009	1413	1258	1132	6151	5506	4492	2878	1939	1660	1344	1285	6899	5957	4291	2632	2161	1930	1786	1963
1.95312	47.5	33.5	5723	3287	2153	1521	1494	1722	6127	5572	4372	2692	1786	1330	1094	1314	6152	5187	3846	2452	2054	1307	1133	1349	6453	4650	4189	2763	2205	1986	1545	1545
3.90625	7023	6287	5695	2951	2274	1599	1444	1532	6211	5487	4426	2579	1864	1313	1065	1180	6014	5048	3770	2546	1772	1474	1181	1256	6963	4575	3960	2693	2415	1993	1531	1715
7.8125	7161	6389	5203	2759	2077	1507	1387	1587	5898	5367	4024	2597	1831	1343	1159	1235	5801	4742	3499	2779	2036	1483	1295	1268	6609	3860	3949	2974	2393	1846	1780	1317
15.625	6844	6073	5242	2672	1951	1526	1406	1566	5960	5091	3890	2542	1811	1022	1133	1133	5333	4357	3364	2548	1777	1469	1267	1247	6580	5209	3605	2920	2242	1965	1816	1585
31.25	6945	5597	4440	2450	1928	1285	1399	1572	6244	4981	3664	2284	1612	1213	1089	1183	5448	4508	3179	2576	1748	1415	1257	1325	6083	4727	3469	2615	2149	1805	1787	1652
62.5	6828	4798	3868	2183	1929	1474	1369	1516	6156	4309	3267	2076	1528	1101	1015	1055	5120	4037	3092	2251	1665	1553	1313	1220	5612	3868	3021	2297	1716	1603	1495	1462
125	6446	4252	3456	2057	2045	1399	1253	1404	5713	3622	2780	1865	1362	1082	949	1013	5016	3441	2767	2015	1484	1200	1178	1151	5151	3558	2563	2283	1994	1596	1593	1436
250	6161	3796	3525	2139	1814	1275	1240	1322	5415	3634	2855	1798	1296	926	875	858	4916	3313	2736	1907	1438	1151	1042	1073	4993	3609	2671	2028	1727	1400	1297	1336
500	6236	4321	3615	2170	1983	1169	1221	1312	5618	3677	2866	1793	1269	944	857	860	4878	3571	2777	1963	1426	1147	987	1074	4988	3488	2860	2027	1675	1419	1315	1242
1000	6090	4810	4098	2556	1812	1213	1210	1034	5520	4096	3187	1817	1244	916	803	747	4761	3867	2761	1963	1418	1110	972	919	4404	3873	2989	2048	1703	1347	1146	1112
2000	6260	5372	4853	2826	2289	1221	1084	952	5641	4443	3768	2086	1444	978	847	725	4638	4225	3617	2229	1676	1248	1015	869	4975	4094	3415	2579	1816	1520	1179	1071

## Sheet: CD27 2019_11_29
CD27	IFNg	[pg/mL]
	4h	ng CD70/well							8h	ng CD70/well							16h	ng CD70/well							24h	ng CD70/well
ng pMHC/well	0	3.1	6.3	12.5	25	50	100	200	0	3.1	6.3	12.5	25	50	100	200	0	3.1	6.3	12.5	25	50	100	200	0	3.1	6.3	12.5	25	50	100	200
0	13.0617	2.7284	10.2881	14.69	-1.86177	7.44182	18.0588	1.10831	11.6364	7.36056	16.8388	8.24874	6.19283	7.90593	7.56319	15.806	27.9631	22.7013	25.8565	12.0888	19.5737	11.3937	22.0152	25.1577	33.2312	34.6371	23.2015	9.66075	24.9988	9.49783	11.7791	23.3648
1.95312	-7.0704	-3.15088	19.3551	0.204187	1.88341	0.204187	3.30474	3.69244	-4.57616	-4.398	11.5657	11.7947	12.1382	10.9934	12.5962	20.8607	5.03273	17.7959	30.5785	20.9686	23.9352	22.0152	15.7416	21.143	7.12822	9.22473	20.9149	13.4093	16.0186	14.0615	14.7138	22.548
3.90625	-7.42672	-5.82328	21.819	8.99411	12.7475	6.9245	14.0424	19.3551	-4.04168	13.2398	18.4466	28.583	42.258	32.5135	39.3528	42.6069	10.9726	38.5056	60.1491	72.211	68.3028	61.3883	67.0604	75.0569	9.04998	24.4545	63.387	76.2485	81.5345	54.1733	65.6931	76.909
7.8125	-4.75432	-1.54744	18.318	16.5037	34.8069	35.8474	36.8881	57.3554	-2.6164	15.1996	40.9792	56.1452	83.3787	88.0126	79.4659	116.636	39.7372	88.5708	93.6272	120.27	170.448	190.579	150.637	190.95	22.0002	58.0757	79.056	161.988	227.526	196.683	215.303	157.961
15.625	12.1709	28.2053	49.1324	59.7073	75.0209	93.6686	99.1971	103.545	63.1246	103.745	103.054	132.613	175.921	248.032	191.835	231.476	145.856	264.793	211.034	410.949	423.085	489.486	467.818	583.314	144.956	202.4	361.378	600.638	670.498	734.288	646.149	823.284
31.25	43.3489	72.0326	106.314	101.832	112.912	141.248	159.07	187.79	224.181	181.601	168.376	184.486	269.729	314.101	361.004	372.125	320.89	448.006	394.307	614.494	532.192	592.912	655.051	724.026	335.857	473.539	655.475	838.141	903.418	959.934	1039.58	1128.38
62.5	153.986	147.751	143.772	144.303	164.935	160.935	175.749	201.201	326.445	352.457	209.495	251.23	311.214	361.673	354.328	438.05	382.351	446.474	364.597	506.793	503.937	610.084	620.382	707.638	504.032	564.759	649.256	767.355	858.129	990.872	1099.76	1257.37
125	141.159	136.883	134.349	150.55	164.268	160.535	176.016	191.944	269.968	258.21	172.95	234.396	249.183	318.437	334.003	457.24	316.409	350.118	295.98	392.331	409.956	500.064	547.433	604.84	438.822	500.163	604.629	685.374	837.576	846.431	953.61	1063.08
250	152.383	136.17	117.272	134.879	134.481	142.045	147.492	180.963	230.061	216.342	152.26	186.85	227.418	290.19	286.681	335.062	254.645	291.276	277.24	353.255	418.504	449.896	478.332	477.522	405.853	439.778	565.011	646.332	725.215	771.826	818.214	947.866
500	132.607	135.101	107.765	142.31	135.41	145.1	154.675	165.335	226.319	196.388	153.731	170.106	203.343	236.176	278.126	309.772	252.986	274.776	295.98	295.213	371.852	430.866	402.816	431.266	403.954	421.263	543.412	629.179	737.624	765.492	824.035	870.038
1000	126.728	179.285	114.629	132.89	132.228	141.779	142.576	170.806	202.624	190.153	153.363	164.798	180.882	243.053	240.249	262.518	235.147	252.249	263.164	298.282	363.03	360.877	385.425	360.486	407.183	451.646	532.642	637.02	718.372	717.263	736.697	817.087
2000	179.107	178.394	104.731	141.514	148.689	164.001	171.34	175.615	177.503	228.279	173.445	195.207	204.095	236.43	271.922	263.418	321.824	306.527	307.7	448.49	375.388	469.433	465.8	516.808	534.894	571.81	719.481	752.658	827.418	816.712	783.392	918.075
	IL-2	[pg/mL]
	4h	ng CD70/well							8h	ng CD70/well							16h	ng CD70/well							24h	ng CD70/well
ng pMHC/well	0	3.1	6.3	12.5	25	50	100	200	0	3.1	6.3	12.5	25	50	100	200	0	3.1	6.3	12.5	25	50	100	200	0	3.1	6.3	12.5	25	50	100	200
0	7.87735	5.54274	13.0931	8.69925	7.28234	8.63175	10.3201	10.1174	3.45916	7.87735	6.94573	3.72153	2.89498	2.15115	3.55622	4.30016	10.3793	9.70536	11.4292	6.95854	8.48871	6.40791	5.0624	3.96205	18.6632	10.318	8.50567	10.3331	14.0582	3.29861	2.01479	8.30267
1.95312	6.62653	5.45938	8.83426	8.83426	11.1312	8.09184	10.7932	10.7256	3.79248	3.95914	3.30825	3.88685	6.28427	3.06029	2.15115	4.13483	4.87027	8.48049	13.8821	5.0624	5.00125	4.81784	3.7787	4.45104	8.97037	5.05373	3.97447	1.60945	0.528764	0.326166	-0.55164	2.01479
3.90625	4.04248	4.95925	11.1988	20.557	26.2122	16.1422	24.234	22.8711	3.95914	6.96005	12.4872	23.9107	35.3473	16.4591	22.834	19.0251	4.80912	6.46064	14.2502	14.3116	12.962	8.91732	8.36626	10.1423	5.72651	5.42068	8.23501	4.31245	3.50136	2.89315	1.87967	2.21747
7.8125	3.45916	4.95925	24.7795	38.202	85.9242	86.5612	85.9949	118.283	4.45917	8.62799	46.5481	64.9945	93.3117	107.333	74.9797	103.242	6.6442	10.1342	22.7934	24.8874	43.1879	40.0877	26.4281	32.8473	8.60295	6.58301	12.2968	13.2452	13.1097	10.807	11.4164	7.0849
15.625	12.2994	41.2614	124.494	179.054	254.882	355.993	375.394	307.025	24.7515	70.8927	169.243	289.516	381.561	467.144	449.179	416.349	17.373	54.4707	78.4095	155.206	215.85	256.417	306.342	349.758	9.27659	15.715	36.3447	80.1814	168.122	208.513	113.919	190.32
31.25	66.9265	189.98	347.487	329.929	391.248	525.137	629.259	665.96	212.208	208.656	427.454	491.895	628.685	754.394	757.144	854.27	87.7068	175.471	312.664	424.731	449.315	517.612	646.921	613.543	34.8721	71.2603	159.485	272.528	383.206	451.541	557.41	526.75
62.5	296.913	394.697	427.298	465.343	532.808	530.627	658.271	699.797	375.668	507.521	723.034	771.527	772.416	702.706	847.561	929.769	133.827	213.151	343.569	359.409	445.135	452.649	548.826	593.715	97.2275	138.881	243.909	332.494	411.655	473.707	559.547	650.96
125	277.502	376.649	472.154	511.592	528.621	514.018	573.191	588.393	283.467	420.434	588.667	645.892	672.634	660.75	703.854	762.025	75.52	121.896	230.925	236.033	298.541	329.379	363.899	410.821	58.5187	91.171	182.626	255.794	294.31	323.828	375.255	474.983
250	256.672	334.872	398.927	434.339	449.243	462.454	446.373	528.36	237.572	364.351	527.998	641.061	645.892	609.315	619.215	597.499	52.4177	85.0641	162.645	190.631	249.741	265.185	279.024	254.012	48.4404	65.5072	129.565	200.505	252.999	264.477	259.452	308.791
500	284.96	360.614	399.589	452.962	487.375	514.365	517.401	519.919	261.391	330.18	493.455	560.906	625.089	584.822	625.966	589.978	49.3721	68.8826	139.936	157.274	197.178	180.121	228.672	218.951	41.4313	52.6043	108.578	172.553	194.49	222.937	226.782	222.012
1000	325.668	349.504	410.949	445.023	539.627	514.105	525.746	526.443	269.616	319.923	449.611	484.014	552.191	515.574	576.699	625.089	42.2988	56.5252	100.689	121.041	147.013	152.688	160.315	177.386	40.1926	47.9436	88.6595	100.682	172.271	166.295	177.904	190.602
2000	334.695	370.497	411.199	460.417	550.065	543.043	496.483	545.323	261.916	322.574	417.726	525.477	561.952	543.482	621.757	610.804	50.9256	65.0075	98.5351	126.345	147.4	141.993	180.252	145.918	44.0344	56.4006	77.428	103.105	143.59	144.499	181.286	180.299
	TNF	[pg/mL]
	4h	ng CD70/well							8h	ng CD70/well							16h	ng CD70/well							24h	ng CD70/well
ng pMHC/well	0	3.1	6.3	12.5	25	50	100	200	0	3.1	6.3	12.5	25	50	100	200	0	3.1	6.3	12.5	25	50	100	200	0	3.1	6.3	12.5	25	50	100	200
0	13.8817	3.46555	22.7197	17.2231	21.2196	17.2231	11.2386	23.2199	5.41694	13.2301	17.5068	18.3202	19.9473	6.94594	13.4421	14.5257	7.98065	12.2588	15.052	21.0927	21.3166	12.1481	20.1969	21.7646	27.1587	10.9072	14.3205	38.4479	24.8213	1.90635	5.16741	6.69067
1.95312	-0.43494	8.67094	53.6415	92.0453	141.582	83.866	90.7659	121.621	5.41694	12.2528	90.7298	112.531	125.548	94.5861	91.8313	145.836	4.38192	35.7649	80.3817	60.1049	81.5251	69.6562	43.1269	45.3848	10.682	10.0065	54.3616	38.8886	32.9447	23.7254	18.472	15.8492
3.90625	1.51492	27.9126	141.322	302.289	401.385	241.145	367.307	402.507	6.39292	98.9843	210.589	372.236	491.119	302.26	377.186	374.565	20.1527	94.7286	214.056	303.616	277.467	192.638	235.377	248.382	10.2317	34.858	116.254	157.608	202.84	113.307	127.617	134.457
7.8125	11.2757	102.63	388.219	511.016	842.049	868.999	920.832	1193.66	12.2528	164.329	621.708	676.129	790.856	909.026	806.84	1000.24	69.0181	237.109	471.463	514.923	675.578	746.341	544.436	720.521	20.3785	91.275	299.758	571.447	684.997	606.369	572.493	373.482
15.625	182.138	650.308	1102.16	1326.55	1694.85	1889.34	2145.47	1960.68	420.113	930.232	1279.17	1488.25	1646.47	1772.28	1749.68	1869.12	382.891	899.269	1098.65	1262.42	1353.43	1429.18	1477.81	1667.57	215.674	472.01	999.062	1424.88	1662.2	1809.74	1685.66	1959.85
31.25	757.36	1440.11	2005.84	2190.66	2326.32	2550.79	2705.17	2924.5	1529.97	1447.86	1931.13	1983.28	2165.31	2181.5	2256.04	2484.5	1001.87	1414.51	1602.33	1845.06	1709.56	1766.56	1915.96	1931.05	750.285	1173.44	1732.85	1904.38	2083.85	2265.72	2424.94	2496.34
62.5	1825.69	2094.37	2487.4	2741.05	3083.24	2757.57	2858.62	3047.24	1930.2	2104.95	2424.74	2439.06	2410.05	2324.68	2499.31	2774.93	1322.86	1513.25	1910.13	1858.98	1839.3	1867.14	1942.74	1957.21	1345.36	1608.55	2167.58	2271.87	2372.58	2506.06	2624.44	2801.16
125	1837.24	2100.98	2520.68	2838.49	2865.49	2665.67	2719.08	2777.51	1684.93	1875.43	2158.17	2166.07	2200.36	2196.96	2218.5	2469.33	1055.57	1298.39	1744.5	1777.29	1784.67	1873.26	1905.34	1930.37	1265.52	1572.23	2084.56	2313.3	2392.45	2587.3	2576.72	2723.84
250	1712.3	1847.95	2162.34	2464.89	2570.66	2399.75	2517.39	2635.13	1520.07	1645.91	1991.76	2073.64	2027.97	2050.22	2062.11	2200.36	955.322	1136.94	1545.55	1642.24	1622.58	1793.41	1795.42	1794.42	1260.84	1488.65	2141.21	2300.19	2420.88	2509.8	2479.54	2691.98
500	1840.67	1817.15	2169.41	2483.3	2525.62	2496.43	2602.62	2447.33	1487.58	1558.9	1823.81	1962.31	1974.44	1929.67	1976.29	1986.97	936.758	1081.62	1499.23	1584.43	1631.75	1701.27	1683.4	1646.18	1298.69	1544.97	2139.08	2330.81	2417.18	2553.34	2516.92	2586.16
1000	1716.1	1705.98	2088.51	2198.55	2400.16	2283.89	2337.98	2327.93	1419.73	1429.91	1701.82	1786.3	1797.82	1817.67	1859.67	1989.18	923.497	1057.27	1374.08	1583.13	1616.37	1611.47	1721.52	1652.42	1377.75	1589.13	2131.62	2316.58	2546.19	2564.64	2423.83	2660.62
2000	1650.52	1575.48	1839.7	2238.91	2221.47	2112.26	2106.41	2003.54	1237.16	1379.95	1582.02	1644.35	1803.95	1759.72	1861.12	1896.05	995.99	1106.37	1498.59	1469.52	1479.09	1737.5	1658.35	1619.97	1516.6	1776.9	2330.45	2235.73	2582.38	2500.08	2564.27	2623.68
