# Supplementary material for: Quantitative contributions of TNF receptor superfamily members to CD8+ T‐cell responses
Source: Mol Syst Biol. 2021 Nov 22;17(11):e10560. doi: 10.15252/msb.202110560 (PMC8607805; doi:10.15252/msb.202110560)
Supplement: Supplementary file 2 — Source Data for Appendix [file MSB-17-e10560-s003.zip › Fig 3 5 S4 S5 S9/TNFRSF 16+8h cytokines.xlsx]

## Sheet: IFNg raw
2019-02-26	ng pMHC/well	Pre: pMHC		Pre: pMHC + CD70		pMHC -> pMHC + 500ng 4-1BBL	pMHC -> pMHC + 250ng 4-1BBL	pMHC -> pMHC + 250ng CD70	pMHC -> pMHC	pMHC -> pMHC + 500ng GITRL	pMHC -> pMHC + 250ng GITRL	pMHC -> pMHC + 125ng GITRL	pMHC + CD70 -> pMHC + 500ng 4-1BBL	pMHC + CD70 -> pMHC + 250ng 4-1BBL	pMHC + CD70 -> pMHC + 250ng CD70	pMHC + CD70 -> pMHC	pMHC + CD70 -> pMHC + 500ng GITRL	pMHC + CD70 -> pMHC + 250ng GITRL	pMHC + CD70 -> pMHC + 125ng GITRL
	0	20.208	21.3415	17.5159	20.9164	11.8093	13.1894	14.7075	14.0174	17.7437	26.8524	23.8919	5.71161	4.39572	4.24951	5.27298	9.9517	11.2676	18.5077
	1.95312	14.5404	15.2488	16.6657	15.6739	10.5672	12.7753	12.7753	14.0174	14.9835	19.6758	17.2325	3.95709	2.93362	3.81088	5.5654	5.41919	6.73508	14.3987
	3.90625	13.8319	12.1316	15.5322	23.3251	10.9812	12.3613	13.3274	13.4654	13.8794	21.332	12.2733	3.22604	4.39572	3.37225	4.98056	2.20257	2.34878	13.9736
	7.8125	17.5159	16.524	40.3279	37.3524	12.0853	13.8794	19.8138	13.7414	14.9835	23.9541	11.1398	86.1271	20.625	16.9698	8.4896	25.45	26.9121	44.1536
	15.625	17.3742	15.5322	59.1727	70.2245	13.8794	14.0174	56.1105	16.0876	16.0876	20.0899	14.1153	624.619	337.901	24.4265	11.1214	120.925	140.371	200.579
	31.25	30.9764	22.7584	378.4	279.217	79.0201	31.4067	118.491	14.2934	30.1646	27.6804	19.9246	2315.68	1020.12	69.6054	37.4392	369.921	318.893	381.092
	62.5	129.734	132.143	650.445	532.276	1309.79	988.782	376.984	31.1307	191.084	167.485	160.623	2707.97	2168.45	142.71	105.281	574.907	418.462	399.796
	125	251.163	279.926	683.176	835.351	1236.92	971.669	223.793	43.8276	169.141	159.894	159.914	2443.76	1738.88	227.512	123.703	468.466	337.17	268.591
	250	229.626	246.77	683.601	725.966	1363.76	932.336	197.571	35.133	170.521	141.125	164.307	2120.35	1592.97	122.533	85.2498	313.922	293.453	254.138
	500	229.768	212.623	615.023	729.083	1333.39	1116.86	227.933	33.7529	200.193	173.281	160.906	1928.96	1761.84	114.346	60.6866	324.596	248.713	207.239
	1000	212.765	222.116	562.881	559.622	1441.04	953.038	217.858	34.7189	155.616	174.661	159.914	2176.05	1635.22	111.714	63.757	306.319	218.447	200.154
	2000	191.795	188.819	475.033	499.262	1294.06	750.163	226.001	37.2031	161.826	167.485	132.71	1614.61	1457.72	83.7878	64.9267	121.071	224.734	168.416
2019-03-05	ng pMHC/well	Pre: pMHC		Pre: pMHC + CD70		pMHC -> pMHC + 500ng 4-1BBL	pMHC -> pMHC + 250ng 4-1BBL	pMHC -> pMHC + 250ng CD70	pMHC -> pMHC	pMHC -> pMHC + 500ng GITRL	pMHC -> pMHC + 250ng GITRL	pMHC -> pMHC + 125ng GITRL	pMHC + CD70 -> pMHC + 500ng 4-1BBL	pMHC + CD70 -> pMHC + 250ng 4-1BBL	pMHC + CD70 -> pMHC + 250ng CD70	pMHC + CD70 -> pMHC	pMHC + CD70 -> pMHC + 500ng GITRL	pMHC + CD70 -> pMHC + 250ng GITRL	pMHC + CD70 -> pMHC + 125ng GITRL
	0	18.0297	18.5238	14.8178	41.9955	26.4692	7.87948	21.9299	39.4388	31.6571	42.4651	24.9476	17.8181	22.0749	54.0011	23.0209	42.4131	38.1563	19.5121
	1.95312	7.65275	11.1117	26.4301	27.4184	8.74412	2.25932	12.4188	21.2814	15.8774	34.0348	8.39396	9.06799	9.77746	5.04766	7.88554	11.9059	18.7641	9.87638
	3.90625	7.89982	8.8881	56.8197	49.4076	9.82492	5.0694	21.4976	18.039	19.9844	32.7379	9.87638	46.1969	18.5276	7.64905	12.3788	35.0819	26.3318	24.4535
	7.8125	17.0414	14.5707	201.109	104.01	14.3643	10.2572	73.376	13.0673	19.1198	31.4409	10.3705	538.096	164.205	11.1964	14.5073	133.225	125.894	135.141
	15.625	39.0306	41.5013	456.826	309.325	174.539	87.2102	270.082	16.742	127.632	98.2344	52.8666	2390.05	1295.34	49.5078	28.9332	456.034	386.506	381.223
	31.25	149.718	94.6214	802.724	670.047	1875.72	392.86	264.894	25.1723	368.002	298.399	164.295	3666.39	1944.97	69.3729	51.8727	745.498	623.232	478.815
	62.5	495.122	497.346	939.601	1029.29	2656.49	1488.58	174.755	42.4651	528.825	336.226	182.578	4771.98	3110.16	110.759	106.975	935.399	728.471	566.525
	125	540.336	646.329	1303.54	1338.87	2250.54	1738.67	167.622	76.4022	500.508	335.146	215.933	4837.25	3178.51	164.915	173.665	920.737	616.847	467.697
	250	529.959	538.359	1295.13	1338.12	2590.13	2081.29	164.379	62.7841	543.524	379.891	259.911	4027.74	2915.06	169.881	132.989	727.052	509.008	402.224
	500	508.464	520.323	1244.48	1158.75	2372.67	1925.43	212.367	74.4568	506.993	417.286	291.289	3707.53	2646.4	144.104	117.144	564.819	482.994	375.787
	1000	500.557	511.676	1178.27	1195.57	2509.07	2072.42	184.266	78.9961	403.668	406.262	289.56	3356.82	2680.46	144.104	118.326	491.271	418.196	341.691
	2000	554.913	554.419	1116.75	1062.89	2611.96	2238	174.539	87.4264	392.212	377.297	307.102	3515.74	2331.4	153.327	138.191	482.284	405.189	332.55
2019-06-12	ng pMHC/well	Pre: pMHC	Pre: pMHC + CD70	pMHC -> pMHC + 500ng 4-1BBL	pMHC -> pMHC + 250ng 4-1BBL	pMHC -> pMHC + 250ng CD70	pMHC -> pMHC	pMHC -> pMHC + 500ng GITRL	pMHC -> pMHC + 250ng GITRL	pMHC -> pMHC + 125ng GITRL	pMHC + CD70 -> pMHC + 500ng 4-1BBL	pMHC + CD70 -> pMHC + 250ng 4-1BBL	pMHC + CD70 -> pMHC + 250ng CD70	pMHC + CD70 -> pMHC	pMHC + CD70 -> pMHC + 500ng GITRL	pMHC + CD70 -> pMHC + 250ng GITRL	pMHC + CD70 -> pMHC + 125ng GITRL
	0	19.2163	13.7205	11.4228	12.6634	14.0637	12.6054	10.6256	13.9044	12.752	14.8828	14.5241	14.5785	11.9195	15.7796	17.2152	12.9108
	1.95312	14.8359	82.7492	11.7772	9.82849	22.8287	11.2337	11.6	12.752	13.3725	30.5333	20.5382	14.3211	11.4909	20.4484	20.718	19.7295
	3.90625	18.0991	149.297	19.0505	15.2346	52.9381	10.6338	21.5376	17.7189	16.8314	136.297	105.491	18.7865	12.0052	37.9422	40.9298	49.9136
	7.8125	28.7735	334.377	72.7398	32.9302	131.919	15.0076	53.5854	42.7507	24.2044	634.221	344.567	29.291	17.24	113.486	130.67	120.571
	15.625	64.6164	607.035	280.486	129.088	246.17	20.7639	171.557	120.579	101.167	1068.07	646.718	59.2944	27.3939	199.138	180.578	218.784
	31.25	168.309	899.34	842.606	544.896	319.389	27.9112	383.009	171.835	145.796	1579.74	1157.04	78.8855	46.4222	359.907	286.509	298.293
	62.5	423.141	1051.38	994.304	609.29	288.765	54.33	290.316	193.208	114.097	1483.34	1212.65	116.684	82.9249	430.362	263.764	290.168
	125	423.726	1032.19	887.741	606.1	242.098	51.6337	253.509	172.02	128.721	1416.39	1106.71	140.417	99.7566	393.566	270.639	301.469
	250	406.219	966.521	717.903	519.596	243.208	45.4678	252.752	160.548	111.361	1151.36	1007.78	154.241	74.4135	319.096	213.667	212.51
	500	387.542	976.421	769.047	517.88	247.838	41.6533	202.258	189.948	115.556	1066.5	828.659	137.731	67.0626	226.137	209.811	181.627
	1000	347.044	786.108	567.177	491.63	216.853	54.069	173.225	152.796	118.66	851.366	880.941	99.9333	61.3871	219.46	164.981	184.586
	2000	391.502	830.215	731.51	503.78	155.861	62.9577	177.492	153.718	120.67	926.339	896.332	99.8449	89.0825	232.44	212.124	141.559

## Sheet: IL-2 raw
2019-03-05	ng pMHC/well	Pre: pMHC		Pre: pMHC + CD70		pMHC -> pMHC + 500ng 4-1BBL	pMHC -> pMHC + 250ng 4-1BBL	pMHC -> pMHC + 250ng CD70	pMHC -> pMHC	pMHC -> pMHC + 500ng GITRL	pMHC -> pMHC + 250ng GITRL	pMHC -> pMHC + 125ng GITRL	pMHC + CD70 -> pMHC + 500ng 4-1BBL	pMHC + CD70 -> pMHC + 250ng 4-1BBL	pMHC + CD70 -> pMHC + 250ng CD70	pMHC + CD70 -> pMHC	pMHC + CD70 -> pMHC + 500ng GITRL	pMHC + CD70 -> pMHC + 250ng GITRL	pMHC + CD70 -> pMHC + 125ng GITRL
	0	5.42503	5.29413	6.2899	7.70877	11.0246	10.2379	10.756	10.7381	10.2915	11.6889	5.0063	6.35182	6.35182	6.58873	7.56166	7.79936	8.06101	5.45121
	1.95312	5.03245	8.39353	6.13253	5.76554	10.2379	10.6487	9.9706	9.81039	10.1131	11.186	4.79708	5.12243	5.14603	5.64204	5.50026	5.54751	6.11508	4.98014
	3.90625	7.5772	5.11094	9.76616	9.47545	11.599	9.13563	11.4732	9.72145	10.345	12.8621	4.43119	7.37162	6.09141	5.09883	5.21685	7.82314	6.16241	5.11094
	7.8125	5.79174	7.97201	36.8045	18.7088	10.345	10.7739	14.7191	9.86378	10.1844	10.8813	4.50957	14.5422	9.22881	5.78389	5.47663	7.37162	7.1342	5.71313
	15.625	9.52829	9.18492	194.194	96.1246	21.2772	12.0491	47.8919	9.75702	13.1703	12.9527	6.60482	231.604	50.521	6.28078	5.21685	10.9995	10.0413	7.2616
	31.25	29.1719	15.4321	656.142	536.722	140.546	20.3881	21.1255	10.2379	14.1709	13.9704	6.42109	655.349	118.417	6.94438	7.32412	18.3142	13.9132	9.10572
	62.5	328.131	342.482	933.589	1139.65	265.919	48.8365	11.617	10.3628	14.2439	13.3518	6.23744	1073.18	311.091	9.20494	9.94564	21.2108	16.2411	11.8329
	125	300.467	388.508	1200.67	1292.62	232.637	49.1593	11.2398	11.1501	14.1892	13.0615	5.92278	1006.28	288.636	9.82607	10.4482	18.6077	14.1066	10.9839
	250	166.973	191.103	1128.43	1240.45	242.828	84.3743	11.0067	11.3654	13.7336	13.3155	5.68693	870.935	204.546	8.6087	9.77825	13.889	11.6237	8.94736
	500	116.061	123.404	997.169	1003.66	186.889	56.6344	10.9171	10.3271	12.989	12.8621	5.68693	672.091	166.962	7.75181	8.32284	11.2875	10.7597	7.84037
	1000	90.1897	102.116	850.862	898.393	184.112	91.3311	11.0067	10.1666	12.4642	13.4971	6.47358	512.157	118.417	7.01555	7.58543	10.2806	9.10948	8.10369
	2000	91.4523	81.0602	651.844	566.294	174.125	78.8584	11.2936	10.7023	13.1521	14.6825	7.10389	360.613	67.7235	7.37162	8.65636	8.89477	9.84998	7.62983
2019-02-26	ng pMHC/well	Pre: pMHC		Pre: pMHC + CD70		pMHC -> pMHC + 500ng 4-1BBL	pMHC -> pMHC + 250ng 4-1BBL	pMHC -> pMHC + 250ng CD70	pMHC -> pMHC	pMHC -> pMHC + 500ng GITRL	pMHC -> pMHC + 250ng GITRL	pMHC -> pMHC + 125ng GITRL	pMHC + CD70 -> pMHC + 500ng 4-1BBL	pMHC + CD70 -> pMHC + 250ng 4-1BBL	pMHC + CD70 -> pMHC + 250ng CD70	pMHC + CD70 -> pMHC	pMHC + CD70 -> pMHC + 500ng GITRL	pMHC + CD70 -> pMHC + 250ng GITRL	pMHC + CD70 -> pMHC + 125ng GITRL
	0	13.3002	12.2085	9.58998	10.5408	9.71998	9.4877	8.99439	7.34307	7.19841	9.66191	9.21688	6.43718	5.01824	10.6387	6.05625	8.13611	11.1261	9.08127
	1.95312	9.2847	9.14907	10.6088	9.31861	6.15787	5.40742	5.46511	5.37857	5.84027	9.5748	7.2874	5.95239	4.87993	5.57169	6.33327	5.53709	8.41381	8.81013
	3.90625	7.86218	9.42036	9.2847	9.45428	5.8114	5.69595	6.41785	4.88839	5.2632	7.97992	6.47694	5.88316	5.71011	4.67251	6.5411	5.57169	6.85293	8.26825
	7.8125	10.7447	9.04737	11.7315	12.5835	7.05379	5.52282	7.02487	31.5343	5.46511	6.56233	6.81449	18.9281	7.61567	133.179	5.0874	6.61038	9.38647	7.52401
	15.625	7.62544	10.1331	15.6954	19.2377	5.69595	6.82247	14.9096	5.09018	6.24452	7.77722	6.78073	117.617	32.4566	6.05625	5.46789	7.92789	10.1167	8.77625
	31.25	10.3709	9.75965	238.41	163.504	10.5627	7.42987	25.6499	5.898	6.24452	8.09578	7.89601	730.073	104.543	7.8585	6.5411	14.3713	13.4279	12.1403
	62.5	22.2809	28.3788	519.429	473.608	48.6897	20.4059	25.1742	5.55167	6.93812	9.4877	9.14907	902.375	413.936	12.7995	8.55269	28.9662	19.5609	12.8223
	125	74.7319	57.0356	605.181	675.81	69.0639	16.6682	7.19841	5.58052	7.05379	8.00888	7.96367	704.284	327.659	11.823	8.55269	20.335	15.2457	11.6975
	250	28.5189	39.4026	471.908	562.831	58.1536	17.9608	6.99596	5.52282	6.96704	8.84937	7.69307	552.556	247.583	12.4506	9.42123	13.7073	13.6724	11.1188
	500	32.7015	41.3303	456.157	487.383	61.9918	24.2832	9.63287	5.37857	7.05379	7.51669	7.82835	514.008	299.184	11.5442	8.03199	12.5902	11.9973	10.235
	1000	25.1306	34.1137	415.535	457.568	83.3404	23.5118	8.67539	5.75367	7.05379	8.58841	8.26825	536.533	325.41	9.69934	7.8932	11.8578	11.823	10.0991
	2000	23.9474	30.7297	358.786	356.919	63.5577	16.8737	9.63287	7.40094	8.73337	10.2429	8.03134	432.131	283.015	8.13611	8.20552	8.76106	12.8344	9.75965
2019-06-12	ng pMHC/well	Pre: pMHC	Pre: pMHC + CD70	pMHC -> pMHC + 500ng 4-1BBL	pMHC -> pMHC + 250ng 4-1BBL	pMHC -> pMHC + 250ng CD70	pMHC -> pMHC	pMHC -> pMHC + 500ng GITRL	pMHC -> pMHC + 250ng GITRL	pMHC -> pMHC + 125ng GITRL	pMHC + CD70 -> pMHC + 500ng 4-1BBL	pMHC + CD70 -> pMHC + 250ng 4-1BBL	pMHC + CD70 -> pMHC + 250ng CD70	pMHC + CD70 -> pMHC	pMHC + CD70 -> pMHC + 500ng GITRL	pMHC + CD70 -> pMHC + 250ng GITRL	pMHC + CD70 -> pMHC + 125ng GITRL
	0	15.0811	11.6458	4.95349	4.31968	2.90889	26.2312	2.95176	3.10368	5.30856	3.50974	2.73766	4.09018	5.0801	2.87074	4.602	5.32174
	1.95312	4.44755	8.02732	3.30626	2.36959	3.32083	2.05801	2.34429	3.33159	4.75063	3.37659	3.69616	2.08544	3.81535	3.11033	2.28525	2.68442
	3.90625	4.20013	18.0814	3.81287	6.45057	4.2826	2.46965	2.87581	4.97885	3.25561	7.00251	9.56738	2.33242	1.86596	2.49813	3.13696	2.65781
	7.8125	6.12592	40.542	5.73986	2.8505	10.2634	4.25511	3.50888	4.47176	2.64799	36.769	15.2205	2.38731	1.89339	3.58963	5.42839	8.71193
	15.625	7.97217	116.807	11.6664	6.3744	11.4798	2.25009	5.66374	5.38466	5.58762	105.511	31.3869	3.54059	1.92083	6.04183	3.74943	4.62865
	31.25	19.4451	276.799	23.2695	10.2139	7.0349	2.33242	6.75528	4.39572	4.29433	215.816	103.039	4.72253	4.39257	8.09737	5.10844	6.28194
	62.5	108.9	342.641	27.3417	7.44116	3.81535	2.55199	3.93955	3.43289	3.28094	197.329	66.7113	5.21765	3.95276	8.12409	5.21509	5.85511
	125	74.3738	314.566	21.3154	7.8732	3.73292	2.46965	3.78753	4.47176	3.8382	161.699	63.3282	4.14515	4.72253	6.62883	11.7886	4.76191
	250	50.5853	259.788	20.0058	5.00421	3.56807	2.14032	3.6102	3.71153	3.10368	115.32	44.3032	4.06269	3.62301	7.32287	4.38881	4.4954
	500	39.494	222.859	22.1378	6.70449	3.78788	1.92083	3.33159	3.45822	3.58487	103.011	36.769	5.32771	3.40324	10.8247	4.7086	5.45506
	1000	36.7226	210.329	15.1387	6.22208	3.84283	2.41475	3.38224	3.28094	3.20497	87.9772	42.5255	3.92528	2.90889	5.40173	4.2023	6.06851
	2000	37.4572	186.166	18.2361	6.88226	4.06269	3.32083	4.39572	5.02957	3.58487	79.7841	44.8506	5.43777	4.58503	5.10844	5.3484	4.4421

## Sheet: TNF raw
2019-03-05	ng pMHC/well	Pre: pMHC		Pre: pMHC + CD70		pMHC -> pMHC + 500ng 4-1BBL	pMHC -> pMHC + 250ng 4-1BBL	pMHC -> pMHC + 250ng CD70	pMHC -> pMHC	pMHC -> pMHC + 500ng GITRL	pMHC -> pMHC + 250ng GITRL	pMHC -> pMHC + 125ng GITRL	pMHC + CD70 -> pMHC + 500ng 4-1BBL	pMHC + CD70 -> pMHC + 250ng 4-1BBL	pMHC + CD70 -> pMHC + 250ng CD70	pMHC + CD70 -> pMHC	pMHC + CD70 -> pMHC + 500ng GITRL	pMHC + CD70 -> pMHC + 250ng GITRL	pMHC + CD70 -> pMHC + 125ng GITRL
	0	7.92152	2.39753	9.46462	8.82158	4.22082	9.00512	7.80863	9.00512	11.798	16.0569	7.53585	2.76295	3.54452	4.45652	3.80507	4.58682	14.1094	4.45198
	1.95312	1.62742	6.5076	67.6792	43.9702	-3.21247	-2.41657	23.5184	0.237347	4.61934	12.3302	4.96577	11.3679	2.50246	1.46067	0.809669	13.0648	10.324	6.37908
	3.90625	4.58042	3.16781	147.856	133.733	2.75985	-3.21247	86.8412	-2.15124	15.125	17.788	6.76463	99.2898	33.0863	9.41073	2.76295	75.1259	66.1309	41.8932
	7.8125	17.8346	11.9092	516.76	261.199	15.2581	1.43206	214.012	0.104618	29.6556	39.9453	19.253	1288.13	335.754	53.7267	7.32406	357.771	369.308	299.559
	15.625	84.3139	83.9201	1141.4	785.814	346.741	165.987	690.083	16.7226	220.927	179.979	99.5727	4204.37	3033.03	150.834	33.7421	1458.29	1564.72	1248.46
	31.25	499.313	254.749	1935.88	1675.21	3539.95	827.141	879.311	42.6213	937.163	779.468	445.792	5016.64	3953.21	241.1	84.8024	2407.84	2269.73	1504.66
	62.5	1981.21	1909.26	2439.9	2609.11	4694.74	3942.33	1088.68	188.364	2324.58	1778.87	953.811	5271.89	4882.46	331.977	295.756	3030.6	2847.76	1856.67
	125	2109.74	2227.72	3089.72	2995.22	4530.49	3977.39	1032.4	357.081	2307.14	1851.72	1112.4	5185.67	4897.28	484.697	603.692	3026.77	2678.13	1704.39
	250	1866.57	1929.96	3018.34	3177.03	4426.73	4202.02	951.001	244.364	2300.91	1907.25	1225.43	4849.11	4626.43	485.993	308.96	2356.11	2019.42	1277.8
	500	1540.28	1671.46	3001.52	2800.75	4459.98	4111.24	967.675	203.932	2355.5	1865.88	1321.81	4723.95	4441.9	308.821	204.868	2102.6	1928.64	1175.99
	1000	1563.61	1509.54	2876.31	2826.9	4417.05	4349.74	899.365	207.106	1843.52	1728.64	1351.67	4597.61	4355.23	269.317	167.56	1713.2	1608.1	1168.89
	2000	1525.77	1421.6	2538.55	2412.71	4432.89	4119.62	711.977	222.865	1695.14	1653.24	1130.24	4574.83	4166.21	228.763	182.583	1536.9	1400.06	1014.52
2019-02-26	ng pMHC/well	Pre: pMHC		Pre: pMHC + CD70		pMHC -> pMHC + 500ng 4-1BBL	pMHC -> pMHC + 250ng 4-1BBL	pMHC -> pMHC + 250ng CD70	pMHC -> pMHC	pMHC -> pMHC + 500ng GITRL	pMHC -> pMHC + 250ng GITRL	pMHC -> pMHC + 125ng GITRL	pMHC + CD70 -> pMHC + 500ng 4-1BBL	pMHC + CD70 -> pMHC + 250ng 4-1BBL	pMHC + CD70 -> pMHC + 250ng CD70	pMHC + CD70 -> pMHC	pMHC + CD70 -> pMHC + 500ng GITRL	pMHC + CD70 -> pMHC + 250ng GITRL	pMHC + CD70 -> pMHC + 125ng GITRL
	0	9.64217	11.1283	12.7216	14.4223	10.2527	6.81024	6.43835	6.71726	10.4389	15.5646	6.46054	3.63941	5.19664	3.25028	2.86124	8.21719	15.6413	5.29497
	1.95312	6.35456	7.7327	17.5077	19.3181	1.33008	0.958946	8.76351	1.97968	3.27935	3.55794	6.99053	2.5695	1.79174	1.98615	1.59734	3.44483	11.6329	8.89942
	3.90625	7.09654	7.7327	27.2142	32.7778	-0.61778	1.1445	35.319	1.23729	2.72227	3.27935	6.88452	8.80232	8.21719	3.05575	1.30579	8.21719	14.7608	16.0177
	7.8125	8.36903	8.58117	123.799	98.5208	2.25813	1.05172	101.596	2.5366	5.97356	6.25242	9.85442	237.365	55.1598	88.628	6.17052	98.3725	119.222	125.352
	15.625	12.6154	10.4913	196.962	217.417	6.53131	8.94962	226.69	1.51566	20.7934	12.3948	17.8271	1532.2	963.612	191.182	16.7181	845.201	696.587	724.359
	31.25	102.699	46.4173	1162.3	767.374	203.204	76.0218	398.305	7.46117	70.7823	59.4795	57.5331	4126.99	2752.79	394.271	69.3683	1431.57	1299.82	1253.25
	62.5	583.203	605.479	1746.6	1478.23	2470.09	2247.07	1206.24	100.057	918.182	857.13	756.61	4393.48	3965.2	647.845	286.288	2180.22	1546.09	1308.24
	125	1081.02	1194.86	2033.15	2023.69	2841.75	2620.86	1338.37	182.564	1151.5	962.269	934.01	3941.32	3538.1	785.684	338.842	2215.68	1224.39	946.51
	250	896.032	1008.41	2153.95	1831.25	2798.53	2599.96	1258.22	135.273	1160.62	968.48	858.252	3652.72	3361.27	571.133	164.853	1228.87	1208.39	804.869
	500	864.457	871.499	1917.93	1821.75	2898.91	2671.5	1530.92	94.2928	1189.38	993.042	843.263	3456.49	3146.88	424.196	117.17	1119.8	1013.87	743.195
	1000	777.356	819.856	1918.44	1811.93	2798.37	2532.22	1395.92	95.1566	1060.42	1013.42	942.152	3596.16	3268.07	404.479	113.48	1025.71	840.204	663.665
	2000	761.046	777.897	1699.74	1653.25	2750.01	2333.47	1317.92	101.403	956.552	966.043	795.361	3141.37	2902.26	297.532	115.324	401.493	790.736	506.75
2019-06-12	ng pMHC/well	Pre: pMHC	Pre: pMHC + CD70	pMHC -> pMHC + 500ng 4-1BBL	pMHC -> pMHC + 250ng 4-1BBL	pMHC -> pMHC + 250ng CD70	pMHC -> pMHC	pMHC -> pMHC + 500ng GITRL	pMHC -> pMHC + 250ng GITRL	pMHC -> pMHC + 125ng GITRL	pMHC + CD70 -> pMHC + 500ng 4-1BBL	pMHC + CD70 -> pMHC + 250ng 4-1BBL	pMHC + CD70 -> pMHC + 250ng CD70	pMHC + CD70 -> pMHC	pMHC + CD70 -> pMHC + 500ng GITRL	pMHC + CD70 -> pMHC + 250ng GITRL	pMHC + CD70 -> pMHC + 125ng GITRL
	0	14.0963	12.2929	5.61427	6.33473	3.69918	3.97622	7.63185	6.91118	10.2272	8.5439	9.25761	5.6387	4.53033	9.25761	8.40117	12.5425
	1.95312	11.0447	278.476	17.8774	8.64097	80.0546	1.20638	14.989	18.0218	25.2507	91.9535	44.6851	10.9061	5.08449	36.4799	36.4799	34.1799
	3.90625	21.8704	491.329	40.3227	22.2132	218.696	5.50014	44.0983	27.2768	30.3176	355.147	263.94	30.6275	8.96495	86.1225	93.1208	107.594
	7.8125	50.6883	953.599	160.707	62.4381	362.685	14.9288	117.589	105.802	45.6966	1567.59	879.937	78.0927	19.0929	276.438	359.812	327.413
	15.625	188.004	1537.58	543.712	283.179	583.622	33.6883	318.363	279.368	259.904	2753.83	1973.65	165.678	41.0681	598.188	635.168	710.626
	31.25	540.101	2065.75	1810.65	1231.52	786.129	54.1773	829.435	511.816	481.839	3516.77	2847.42	197.411	78.9335	906.451	824.724	925.244
	62.5	1612.97	2453.93	2804.84	2058.89	1136.91	173.775	1107.04	1010.96	646.006	3427.27	2821.39	322.052	228.29	1051.98	993.461	932.57
	125	1807	2435.18	2286.73	1948.99	927.466	143.568	1069.35	833.966	638.199	3075.88	2774.72	398.704	286.996	1044.14	980.597	900.722
	250	1555.1	2400.35	2115.25	1697.12	947.925	114.764	927.475	756.894	575.787	2737.02	2457.19	416.782	188.146	882.358	769.227	679.575
	500	1348.72	2191.81	2104.91	1770.4	856.1	88.4692	769.341	742.487	590.602	2497.87	2279.56	333.97	111.946	706.609	693.741	599.826
	1000	1289.51	2225.27	1816.42	1651.96	802.52	131.41	684.053	652.521	554.597	2216.47	2115.03	247.803	118.71	607.038	612.619	526.027
	2000	1313.97	2021.82	1786.29	1472.04	654.234	142.577	597.055	557.482	498.156	2041.64	2023.92	213.834	118.71	537.979	540.567	355.613
